# Supplementary material for: DKK3 expression is associated with immunosuppression and poor prognosis in glioblastoma, in contrast to lower-grade gliomas
Source: BMC Neurol. 2023 May 6;23:183. doi: 10.1186/s12883-023-03236-0 (PMC10163766; doi:10.1186/s12883-023-03236-0)
Supplement: Supplementary file 1 — Supplementary Material 1 [file 12883_2023_3236_MOESM1_ESM.xlsx]

## Sheet: Table S1 Raw data for the study
The clinical information and mRNA expression data for these 30 genes from the TCGA database of 515 and 525 cases of LGG and GBM
Case	Group	Tumor_grade	Diagnosis	TCGA	Age_at_pathology	Sex	OS	OS_time_months	PFS	PFS_time_months	@@@@@	Karnofsky	Radiation	Adjuvant_therapy	IDH1_mutation	@@@Wnt_gene	AKT1	AKT2	AKT3	ANKRD6	APC	AXIN1	CBY1	CER1	CSNK1A1	CTNNB1	CXXC4	DACT1	DKK1	DKK2	DKK3	DKK4	DVL1	FRAT1	FSTL1	GSK3A	GSK3B	LRP1	MVP	PIN1	PSEN1	PTPRA	SENP2	SFRP1	TSHB	WIF1	@@@@_immune	CD8_T_cell	Regulatory_T_cell
1	0	0	0	TCGA-CS-4938	31	1	0	117.41	0	117.41	#NULL!	90	0	0	#NULL!	#NULL!	8.56771	8.37691	8.02924	7.40275	9.76778	7.47446	7.85366	2.98696	9.45469	9.97221	4.63549	5.25767	1.60928	2.13069	9.85054	1	8.20776	5.85953	8.74745	8.4836	8.10712	10.9413	7.60699	7.69171	8.31717	10.0139	7.89121	5.34845	1	1.35038	#NULL!	0.0176884	0
2	0	1	3	TCGA-CS-4941	67	0	1	7.69	1	0.3	#NULL!	90	1	0	#NULL!	#NULL!	8.98143	8.68411	7.91254	6.87596	9.485	8.07218	7.72076	2.22832	9.34442	10.0098	5.05934	6.04943	3.15076	2.12181	10.2303	1	9.06921	5.56323	9.6983	8.63847	8.34043	10.8256	8.08411	8.01773	8.36103	9.40737	8.04096	5.79076	1	5.12279	#NULL!	0.0566257	0.00308625
3	0	1	3	TCGA-CS-4942	44	1	1	43.86	1	38.9	#NULL!	90	1	0	#NULL!	#NULL!	8.55865	9.01976	7.96292	7.65152	9.22427	7.78958	7.37766	1.71202	9.40053	10.1495	5.59085	5.41892	4.98146	3.1122	9.26115	1	8.42112	6.74102	7.7531	8.04462	8.64588	11.0402	7.70681	7.95569	8.43714	9.63532	8.25428	6.10603	1	5.65541	#NULL!	0.0223523	0.00817523
4	0	1	3	TCGA-CS-4943	37	0	1	36.33	0	36.33	#NULL!	50	0	0	#NULL!	#NULL!	9.17148	8.70008	8.78455	7.52281	9.40911	8.0846	6.77012	1	9.54047	10.0242	5.88835	5.74603	2.97344	2.65613	9.13239	1	8.63275	6.61285	7.5503	8.45541	9.04378	10.7888	7.18191	8.25869	8.71996	9.4176	7.9704	7.02067	1	4.19775	#NULL!	0.0168986	0
5	0	0	0	TCGA-CS-4944	50	0	0	60.05	0	60.05	#NULL!	90	1	0	#NULL!	#NULL!	8.97733	8.86071	7.65569	6.33051	9.438	7.27774	7.73	1	9.36861	10.1689	4.37566	7.71857	2.51083	2.87914	10.4433	1.40839	8.23523	5.87613	8.33381	8.64009	7.6737	10.9153	8.08531	8.08953	8.25858	9.46238	7.51518	6.59588	1	7.54968	#NULL!	0.115058	0
6	0	0	1	TCGA-CS-5390	47	1	1	64.6	0	64.6	#NULL!	100	1	0	#NULL!	#NULL!	9.00789	8.37998	8.55328	7.51455	9.25796	7.81724	6.81892	1	9.44749	9.8016	5.9808	6.26677	4.03095	2.36635	9.21996	1	8.15036	6.99077	7.36634	8.12894	9.05059	11.1245	7.74901	8.06613	8.6903	9.65987	7.8897	7.73566	1	2.53715	#NULL!	0.0862202	0
7	0	1	3	TCGA-CS-5393	39	0	0	40.14	0	40.14	#NULL!	100	1	0	#NULL!	#NULL!	9.0622	8.59777	8.73414	7.75119	9.66333	7.80724	7.11775	1	9.38799	10.0622	5.99901	5.99901	2.34138	2.95331	9.53922	1	8.46901	7.14288	7.45084	8.53535	8.56673	10.8955	7.6204	7.98908	8.80337	9.31896	7.95194	6.98242	1	7.00556	#NULL!	0.00229065	0
8	0	1	3	TCGA-CS-5394	40	0	0	0.26	0	0.26	#NULL!	100	0	0	#NULL!	#NULL!	8.98791	8.06843	8.85702	7.68	9.84883	7.52085	7.00007	1	9.57086	10.041	6.50899	6.08506	3.59366	1.84938	8.70848	1	7.64136	5.74567	8.00035	7.78511	9.26658	10.961	7.57967	7.7295	8.53718	9.80835	8.07665	7.07671	1	1	#NULL!	0.0167679	0
9	0	0	1	TCGA-CS-5395	43	0	1	20.99	1	9.43	#NULL!	90	1	0	#NULL!	#NULL!	8.75787	9.01009	8.15045	8.1389	9.83341	7.50126	7.85396	1.55417	9.42369	10.3586	5.47745	6.95793	4.84035	2.37677	10.1775	1	7.94692	5.35688	10.1313	8.61689	8.94033	10.7044	7.447	7.8537	9.02836	10.2932	8.23987	4.61859	1	4.30645	#NULL!	0.0123496	0
10	0	1	4	TCGA-CS-5396	53	1	0	53.58	0	53.58	#NULL!	90	1	0	#NULL!	#NULL!	8.91645	7.85791	8.70562	7.91108	9.38267	7.40782	6.63959	1	9.32019	9.96353	6.23224	4.97314	4.28724	4.4556	10.2542	1	7.60376	6.04144	8.04686	7.65679	8.67874	11.6575	8.0833	8.0399	8.80708	9.29407	8.07788	8.86078	1	3.83039	#NULL!	0.0358463	0
11	0	1	3	TCGA-CS-5397	54	1	1	6.37	0	6.37	#NULL!	80	1	0	#NULL!	#NULL!	8.96462	8.50375	8.39056	7.29537	9.94292	7.3413	7.02053	1.28968	9.45416	10.3472	5.08543	6.64873	5.49658	5.41871	10.9978	1.28968	8.00287	5.82286	9.69811	8.46178	8.54422	11.6153	8.20271	7.85461	8.61872	9.77476	7.9333	6.53212	1	2.99937	#NULL!	0.07385	0
12	0	1	2	TCGA-CS-6186	58	0	1	17.67	1	6.18	#NULL!	90	1	0	#NULL!	#NULL!	8.9821	9.58963	6.24561	7.79335	9.78481	7.86694	7.05886	1.40239	9.34275	9.48867	5.21764	6.76835	2.09239	2.37929	8.91727	1	7.87976	5.30828	8.88107	8.78137	8.00279	11.7876	7.79141	7.92263	8.7592	9.67575	7.89893	4.28685	1	5.46811	#NULL!	0.0180056	0
13	0	1	3	TCGA-CS-6188	48	0	1	26.74	1	21.25	#NULL!	90	1	0	#NULL!	#NULL!	9.09951	8.47191	7.92274	7.75052	9.72008	7.51973	7.42013	1.73477	9.6856	9.95601	4.95114	5.91192	1.73477	2.60509	10.2856	1.89474	8.19302	5.85723	9.93194	8.35044	8.25675	11.2648	9.06624	8.00249	8.87924	9.75985	7.75898	6.61991	1	1.89474	#NULL!	0.0128807	0.00820857
14	0	1	3	TCGA-CS-6290	31	0	1	37.35	0	37.35	#NULL!	90	1	0	#NULL!	#NULL!	9.12236	8.51138	8.13006	7.41788	9.22179	7.67186	7.7532	1.35844	9.35296	9.77434	5.04374	5.60232	3.80449	3.72296	9.5844	1	8.32596	6.5012	8.17922	8.41417	8.12069	10.5637	8.50191	7.90149	8.80609	9.41682	7.6012	5.91527	1	1.6217	#NULL!	0.0301807	0
15	0	1	3	TCGA-CS-6665	51	1	0	51.51	0	51.51	#NULL!	90	1	0	#NULL!	#NULL!	9.0866	8.47923	8.28764	7.36816	9.03042	7.45116	7.05472	3.52761	9.26412	9.90424	5.68619	6.74452	1.85684	4.2741	9.73219	1.29185	8.27808	6.2002	9.01228	8.52413	8.49064	10.5478	8.7034	7.56436	9.06787	9.34941	7.85359	8.66346	1	1.29185	#NULL!	0.0299708	0
16	0	1	3	TCGA-CS-6666	22	0	0	46.91	0	46.91	#NULL!	90	1	0	#NULL!	#NULL!	8.90582	8.60109	8.70172	7.20911	9.11387	7.9072	7.4756	1.97622	9.06072	10.1762	5.24953	5.59119	3.18138	4.13206	8.84663	1	8.38856	5.73545	8.75186	8.5715	8.47335	10.6684	8.03957	7.59895	8.54343	9.44158	7.51865	5.37683	1	3.53219	#NULL!	0.0383673	0
17	0	0	0	TCGA-CS-6667	39	1	0	48.26	0	48.26	#NULL!	90	1	0	#NULL!	#NULL!	8.90678	8.65845	8.68503	7.36216	9.19179	7.66872	7.52431	1	9.40218	9.89912	5.3371	5.51878	1.53579	2.24723	8.66213	1.30336	8.53996	6.53187	8.02376	8.54783	8.51671	10.7844	7.7814	7.99786	8.55603	9.29757	7.88266	5.6524	1	2.99864	#NULL!	0.0175831	0
18	0	0	1	TCGA-CS-6668	57	1	0	49.9	0	49.9	#NULL!	90	0	0	#NULL!	#NULL!	8.53512	8.36401	9.00815	7.67741	9.52468	7.94954	6.79071	1	9.35319	10.408	6.09528	5.16512	3.01175	1.99484	8.58153	1	8.05493	7.05376	6.74257	7.94298	9.18617	11.417	7.20575	7.68416	8.14276	9.39753	8.24973	7.97057	1	1.29334	#NULL!	0.0387611	0
19	0	0	1	TCGA-CS-6669	26	1	0	49.08	0	49.08	#NULL!	90	0	0	#NULL!	#NULL!	8.62122	7.90283	9.15605	8.00422	10.1856	6.85955	6.68594	1.86099	9.10651	9.78644	5.0972	6.45162	3.11417	5.02669	10.4492	1	8.6354	5.59371	7.29646	9.41966	8.82617	10.2465	6.97471	8.9826	8.42145	9.70524	8.05723	7.27783	1	7.62579	#NULL!	0.0482169	0
20	0	1	4	TCGA-CS-6670	43	0	0	46.85	0	46.85	#NULL!	80	#NULL!	1	#NULL!	#NULL!	9.0913	8.0738	8.46219	7.94994	9.56164	7.7846	7.33021	1	9.21609	9.92296	5.26654	6.89618	4.2058	3.56692	9.56608	1	8.17541	6.31594	7.63198	8.4074	8.53942	10.7952	7.75045	8.10112	8.53662	9.61898	7.88405	6.14305	1	5.09435	#NULL!	0.0499635	0
21	0	1	2	TCGA-DB-5270	38	1	0	122.63	0	122.63	#NULL!	60	0	0	#NULL!	#NULL!	8.90565	7.98796	8.64524	7.60928	9.77958	7.53232	7.20141	1.29334	9.19116	9.74397	5.46889	6.33074	4.60548	4.51842	10.3759	1	8.58248	6.09135	8.26609	8.99159	8.75728	10.611	7.90943	8.64491	8.61914	9.72426	7.85631	6.79707	1.29334	6.75478	#NULL!	0.0276676	0
22	0	1	3	TCGA-DB-5273	33	0	0	81.9	0	81.9	#NULL!	80	1	0	#NULL!	#NULL!	9.12336	8.54955	8.10747	8.07364	9.2914	7.67942	7.89008	1.60366	9.42154	10.0897	5.03482	5.61799	3.84273	2.78727	10.1826	1	8.31706	5.559	8.34581	8.43284	8.3787	10.4618	8.72294	7.9787	8.685	9.66206	7.66948	5.29196	1	1	#NULL!	0.0222303	0.00221723
23	0	1	2	TCGA-DB-5274	37	1	0	75.2	0	75.2	#NULL!	80	1	0	#NULL!	#NULL!	8.59766	7.78353	6.99253	7.46935	8.32379	7.4732	7.64687	1	9.59327	9.79445	4.67644	5.75804	3.52527	3.57024	8.45106	1	8.37515	7.36949	8.15171	7.96022	7.99454	10.4022	8.14765	8.64661	8.57581	9.08778	7.22801	4.63182	1	1	#NULL!	0.117119	0
24	0	1	2	TCGA-DB-5275	36	0	0	47.9	0	47.9	#NULL!	80	1	0	#NULL!	#NULL!	8.99663	8.97049	8.37375	8.38611	9.28686	7.83565	7.43126	1.69305	9.39576	9.61558	5.23868	6.36884	3.03666	2.20381	10.0185	1.28766	8.13305	6.34527	7.04238	8.12958	8.61077	10.6346	7.96672	8.09399	8.6294	9.5406	7.79843	7.33006	1	3.197	#NULL!	0.00455351	0
25	0	1	2	TCGA-DB-5276	32	0	0	72.86	0	72.86	#NULL!	#NULL!	1	0	#NULL!	#NULL!	8.92263	8.24883	8.30332	7.71493	9.40265	7.33754	7.29647	1	9.21867	9.82153	4.87061	5.98603	3.80542	3.84919	10.4613	1	8.36536	5.68452	8.4354	8.58265	8.39215	10.6337	8.35855	8.12586	9.18428	9.50079	7.81843	6.78722	1.31474	6.52259	#NULL!	0	0.00098973
26	0	1	3	TCGA-DB-5277	34	0	1	50.82	1	37.98	#NULL!	100	1	0	#NULL!	#NULL!	8.93318	8.6702	8.97134	7.64781	9.29649	7.64462	6.81157	1.5318	8.93356	9.38426	5.39912	5.929	2.99034	2.83498	9.42203	1	8.4563	5.86613	7.98274	8.8262	8.70559	10.2299	7.52185	7.8023	8.90199	9.41404	7.6945	6.00946	1	2.2404	#NULL!	0.0852273	0
27	0	0	1	TCGA-DB-5278	17	0	0	91.06	1	16.66	#NULL!	80	0	0	#NULL!	#NULL!	8.95115	8.03817	8.4387	8.28433	9.52967	7.52892	7.15552	1.4823	9.33207	10.0527	5.31011	6.3641	3.2036	3.76478	9.61358	1.26995	8.09346	6.44623	7.38036	8.34736	8.54165	10.9348	7.53073	8.12638	8.72089	9.86893	7.98624	6.60757	1	4.36356	#NULL!	0.170227	0
28	0	0	1	TCGA-DB-5279	59	0	0	44.48	1	22.83	#NULL!	80	0	0	#NULL!	#NULL!	8.6675	8.03363	8.58159	7.68789	9.8568	7.46074	7.17851	1	9.16347	10.5323	4.95183	7.07404	2.52569	4.10291	9.77621	1	7.677	5.29447	7.56092	8.19423	8.4969	11.0894	7.23825	7.99811	8.41111	9.58767	8.13085	5.41222	1	4.78083	#NULL!	0.0950859	0
29	0	0	2	TCGA-DB-5280	43	0	0	36.53	0	36.53	#NULL!	80	0	0	#NULL!	#NULL!	9.0228	8.66551	8.47591	6.87188	9.72346	7.5293	7.53227	1.71916	9.34717	9.99047	5.67586	5.69849	4.77988	2.58104	8.92	1	8.28744	5.59768	8.14695	8.4787	8.73629	11.0049	7.37625	7.81598	8.6632	9.98069	7.88902	5.80741	1	5.4816	#NULL!	0.0400657	0
30	0	1	2	TCGA-DB-5281	61	0	0	78.22	0	78.22	#NULL!	80	1	0	#NULL!	#NULL!	8.92072	8.59877	8.6975	7.60128	9.54418	7.5679	7.0526	1	9.25375	9.88226	5.78765	5.64262	2.68991	4.88013	10.2752	1	8.41593	6.34368	8.05588	8.79552	8.50035	11.1772	8.15358	8.10448	8.54572	9.61025	7.73413	5.34771	1	5.97307	#NULL!	0.121456	0
31	0	0	2	TCGA-DB-A4X9	33	1	0	46.39	1	16.46	#NULL!	80	0	0	1	#NULL!	9.07083	8.81533	7.96598	7.77279	9.18763	7.93701	7.48863	1	9.24978	9.53783	5.14434	5.61666	2.53719	3.23499	9.50088	1.71457	8.78347	6.45608	8.05761	8.50343	8.32683	11.0705	7.06452	8.05221	8.4524	9.68902	7.60548	4.90224	1	2.12707	#NULL!	0	0
32	0	0	2	TCGA-DB-A4XA	30	0	0	18.82	0	18.82	#NULL!	80	1	0	1	#NULL!	9.23634	8.29588	7.9908	7.78314	9.06304	8.07879	7.50092	1	9.18133	9.78086	4.01192	6.15491	2.46166	2.32466	9.74246	1	8.4666	5.69848	7.70173	8.25849	8.27583	10.9233	8.50592	8.13181	8.4707	9.71347	7.6064	5.73793	1	2.32466	#NULL!	0.0625965	0.00178286
33	0	1	3	TCGA-DB-A4XB	38	0	0	30.19	0	30.19	#NULL!	100	1	0	1	#NULL!	9.19639	8.87793	8.77229	7.88165	9.52775	7.88836	7.30305	1.42879	9.43092	9.82248	6.16176	6.40081	2.43803	4.54762	8.82779	1.42879	8.56475	6.8176	7.61223	8.12969	8.6414	11.1829	7.08806	7.91262	8.57716	9.37542	7.90137	7.20923	1	4.89562	#NULL!	0.00855752	0
34	0	0	2	TCGA-DB-A4XC	26	0	0	46.68	0	46.68	#NULL!	80	1	0	#NULL!	#NULL!	9.04692	8.72767	8.5372	7.88782	9.14861	7.55623	7.2646	1.4936	9.26221	9.72072	5.30069	6.02967	2.90858	4.65459	9.60588	1	8.54431	6.93022	7.68777	8.5863	8.30256	10.941	7.71677	7.8671	8.55271	9.54147	7.85169	6.10599	1	6.10985	#NULL!	0.0558862	0
35	0	1	3	TCGA-DB-A4XD	32	0	0	39.75	0	39.75	#NULL!	80	1	0	#NULL!	#NULL!	9.02235	8.56441	8.58211	8.14387	9.24683	7.79348	7.1799	1	9.45141	9.87562	5.61417	5.37442	1.6709	1.6709	9.02125	1	8.56813	7.32672	7.64655	8.48312	8.63776	10.9794	7.30861	7.93235	8.63337	9.48938	7.92015	6.60064	1	1.39069	#NULL!	0.0220804	0
36	0	1	2	TCGA-DB-A4XE	27	1	0	37.42	0	37.42	#NULL!	90	1	0	#NULL!	#NULL!	8.97018	8.7784	8.25436	8.01855	9.32617	7.86608	7.26329	1.37665	9.30717	9.67048	5.07122	6.0762	2.71806	2.18991	9.43834	1	8.44194	7.10649	7.73209	8.55656	8.45896	11.0878	7.05526	7.96886	8.524	9.54685	7.80817	5.36048	1	1.64956	#NULL!	0.0284486	0
37	0	1	3	TCGA-DB-A4XF	41	1	0	33.54	1	15.37	#NULL!	80	1	0	#NULL!	#NULL!	8.94044	8.50906	8.54657	7.36963	9.28285	7.26491	6.99992	1	9.46525	9.72652	5.54834	5.24566	3.69195	3.65927	10.7541	1.66732	8.34769	6.34379	8.24036	8.54682	8.64274	10.8807	8.15444	7.96609	8.38105	9.50436	7.97811	6.1409	1	3.09401	#NULL!	0.0552116	0.00135898
38	0	1	4	TCGA-DB-A4XG	34	0	0	72.9	0	72.9	#NULL!	80	0	0	0	#NULL!	9.02928	8.34964	8.53471	7.72612	9.2934	7.81398	7.01292	1	9.38489	9.83141	5.79948	5.75702	4.49939	3.14862	8.83499	1	7.87579	6.75175	7.5115	8.2436	8.7397	11.0017	7.61091	7.92128	8.39207	9.51725	8.06241	7.17133	1	4.77398	#NULL!	0	0
39	0	0	2	TCGA-DB-A4XH	53	1	0	31.6	0	31.6	#NULL!	80	0	0	#NULL!	#NULL!	9.09733	8.30144	8.44255	7.54997	9.69429	7.92258	6.95776	1	9.12106	9.81209	5.30959	6.69507	3.22779	2.95607	9.58835	1	8.51005	6.38158	7.68627	8.25339	8.81972	10.566	7.78771	8.13667	8.53924	9.76368	8	6.31056	1	6.93631	#NULL!	0.0591629	0
40	0	0	1	TCGA-DB-A64L	67	1	0	24.18	1	23.78	#NULL!	70	0	0	1	#NULL!	8.50692	8.13074	8.57324	7.89997	9.28609	7.51788	6.83615	1	9.3191	9.52751	4.7338	5.42052	3.76318	3.13122	10.2324	1	8.35942	6.10482	7.32164	8.44325	8.48788	10.2061	7.81865	8.49461	8.01515	9.3298	8.15132	5.77022	1.38124	5.33308	#NULL!	0.0481468	0
41	0	0	2	TCGA-DB-A64O	59	0	1	25.46	1	14.13	#NULL!	80	1	0	0	#NULL!	8.60685	8.75834	7.48539	6.99454	9.4938	7.45223	7.17769	1.94176	9.36438	10.0996	4.01041	6.59104	4.37285	3.11639	10.6229	1	8.32037	6.16584	9.02929	8.27771	8.0447	11.07	7.7695	8.12924	8.22368	9.59467	7.82992	5.3983	1	5.75578	#NULL!	0.0523802	0
42	0	1	4	TCGA-DB-A64P	40	0	0	30.09	0	30.09	#NULL!	80	0	0	1	#NULL!	8.99029	8.10075	8.265	7.49326	9.07597	7.58223	7.19047	1	9.35684	9.92009	5.00583	5.93262	2.65102	2.65102	9.97258	1.3515	8.08782	6.21849	8.0589	8.14025	8.62799	10.5467	8.65069	8.10145	8.40194	9.79399	7.80789	5.56641	1	1	#NULL!	0.040366	0
43	0	0	2	TCGA-DB-A64Q	31	1	0	5.98	0	5.98	#NULL!	90	0	0	1	#NULL!	8.89614	7.99524	8.0354	8.25225	8.97466	7.5953	7.05374	1	9.47081	9.69705	4.79517	5.92741	2.90856	2.2417	9.79318	1.34373	7.62676	5.72736	7.3514	7.88404	8.50458	10.2338	7.62622	7.53819	8.52115	9.77965	7.98695	6.47622	1	2.11553	#NULL!	0.0233405	0
44	0	0	1	TCGA-DB-A64R	24	1	0	31.37	0	31.37	#NULL!	90	0	0	1	#NULL!	9.08299	8.15126	8.49281	8.18146	9.31242	7.89707	7.09115	1	9.40036	9.84001	5.35716	6.45136	3.49679	3.27428	8.99354	1.39508	8.17453	7.24144	7.37873	8.02815	8.62343	11.1756	7.35122	8.0561	8.52469	9.4827	8.04939	7.2812	1	2.98766	#NULL!	0	0
45	0	0	2	TCGA-DB-A64S	20	0	0	27.43	0	27.43	#NULL!	100	0	0	#NULL!	#NULL!	9.15898	8.63356	7.69064	7.53848	9.00686	7.60922	7.46431	1.9062	9.42841	9.8277	4.49519	5.79547	1.39985	1.9062	8.79046	1	8.52669	6.74995	8.62735	8.29738	8.23095	10.6737	8.45024	7.7528	8.55668	9.66594	7.77494	4.26093	1	1.9062	#NULL!	0.00214734	0
46	0	0	2	TCGA-DB-A64U	38	1	0	27.79	0	27.79	#NULL!	90	0	0	#NULL!	#NULL!	8.90352	8.13116	8.25779	7.89409	9.3027	7.64998	7.11995	1.32469	9.40808	9.87076	5.00189	6.36545	2.40332	2.19438	8.58945	1	8.11133	5.82442	7.37522	7.92132	8.33325	10.5097	7.79954	7.78446	9.11019	9.48663	7.88863	7.04542	1	1	#NULL!	0	0
47	0	0	1	TCGA-DB-A64V	54	0	0	29.2	0	29.2	#NULL!	90	0	0	#NULL!	#NULL!	9.01483	8.28467	7.46792	7.61616	8.68803	7.87822	7.3881	1	9.18437	9.49109	3.60399	6.09556	5.25553	2.2781	9.7278	1	8.48546	6.86586	7.64942	8.24357	7.99593	10.5026	9.01283	8.34108	9.05646	9.57012	7.56552	6.40267	1	2.58613	#NULL!	0.122288	0
48	0	1	2	TCGA-DB-A64W	65	1	1	14.39	0	14.39	#NULL!	90	1	0	1	#NULL!	9.08699	8.25697	8.67744	7.96163	9.26181	7.74839	6.6428	1.36742	9.48114	10.0347	5.07289	6.0208	3.56413	3.52935	9.82831	1	7.99823	6.97744	7.75772	8.40919	8.88021	10.3017	7.39475	8.44486	8.38882	9.3208	8.03643	6.67625	1	3.85818	#NULL!	0.00335825	0
49	0	1	3	TCGA-DB-A64X	56	1	0	18.5	0	18.5	#NULL!	90	1	0	1	#NULL!	9.21155	8.64974	7.72827	7.97992	8.86324	8.11527	7.56991	1	9.29177	9.74233	3.40577	5.72261	2.61637	4.63277	9.15653	1	8.93635	6.6254	7.59758	8.57755	8.26707	10.4508	8.25894	8.3792	8.29519	9.60508	7.63471	5.45121	1	3.95265	#NULL!	0.0757761	0
50	0	1	2	TCGA-DB-A75K	55	1	0	12.09	0	12.09	#NULL!	80	1	0	1	#NULL!	9.23674	8.67839	7.96459	7.60612	8.61634	7.98224	7.09668	1	8.9587	9.54318	5.609	5.42476	5.89615	2.67168	8.85061	1	8.52782	6.96184	7.92831	8.21594	8.12631	10.8558	8.97464	8.31897	8.63473	9.30982	7.53443	5.7235	1	2.3217	#NULL!	0	0
51	0	1	3	TCGA-DB-A75L	36	1	0	11.24	0	11.24	#NULL!	90	1	0	1	#NULL!	9.08042	8.4564	8.37304	7.7246	9.27568	7.67273	7.16467	1	9.31746	9.70571	5.22573	5.06133	2.09688	2.94368	9.80753	1	8.61231	6.96509	7.75224	8.37704	8.48413	10.5357	8.09627	8.38672	8.35458	9.66178	7.80843	5.67399	1	5.80309	#NULL!	0.0156307	0
52	0	0	0	TCGA-DB-A75M	47	0	0	17.87	0	17.87	#NULL!	80	1	0	1	#NULL!	9.34579	8.96908	7.889	7.82682	8.69111	8.04139	7.81469	1	9.16442	9.82838	4.93748	5.69267	5.16884	2.02252	9.30294	1	8.86635	6.07442	7.80237	8.6325	7.87622	11.0269	8.48676	8.13215	8.55217	9.78686	7.53915	5.39577	1	2.77417	#NULL!	0.015909	0
53	0	1	3	TCGA-DB-A75O	29	0	0	30.72	0	30.72	#NULL!	90	#NULL!	0	#NULL!	#NULL!	9.3334	8.89931	7.79992	7.5242	9.04955	8.14924	7.84135	1.77611	8.93017	10.0229	4.43114	7.05907	3.89086	1	9.78057	1	8.68837	6.30038	7.68513	8.70516	7.66589	11.0816	8.41224	8.26113	8.57196	9.5977	7.36182	6.36826	1	4.48651	#NULL!	0.0165584	0
54	0	0	0	TCGA-DB-A75P	25	1	0	16.16	0	16.16	#NULL!	100	0	0	0	#NULL!	9.31504	9.5734	8.17242	7.10069	9.37008	7.8844	7.35445	1	8.98154	9.68772	3.87212	6.20202	4.04054	2.94895	10.9963	1	9.05638	5.45696	8.29063	8.92706	8.06758	11.7669	8.94116	8.7198	8.38547	9.85698	7.37173	6.17094	1	5.38456	#NULL!	0.288295	0
55	0	1	2	TCGA-DH-5140	38	1	1	19.94	0	19.94	#NULL!	90	1	0	#NULL!	#NULL!	8.63453	8.99922	8.47798	8.44662	9.09342	8.01259	7.47096	2.07987	9.0651	10.0255	5.83435	6.31739	6.17039	4.801	9.75652	1	8.58688	5.34155	8.54082	8.80825	8.83193	10.8244	8.11722	7.98358	8.12638	9.21748	7.71779	7.63448	1	2.87314	#NULL!	0.154404	0
56	0	1	4	TCGA-DH-5141	32	0	0	31.8	0	31.8	#NULL!	80	1	0	#NULL!	#NULL!	9.06721	8.10722	7.88605	7.61191	8.93605	7.60877	7.50512	1	9.33726	10.0126	5.22976	6.19938	3.50826	3.26703	9.33248	1.56087	7.97885	6.44646	7.82421	8.07465	8.49322	10.8185	8.39308	8.19053	8.68373	9.59076	7.70998	6.75514	1	1.91809	#NULL!	0.0165046	0
57	0	1	3	TCGA-DH-5142	29	0	0	63.83	1	53.45	#NULL!	90	1	0	#NULL!	#NULL!	9.08881	8.05819	8.02941	8.00357	9.47539	7.81081	7.85705	1	9.42431	10.11	5.42189	6.20497	3.23367	3.06492	8.4875	1	8.12423	6.36627	8.67882	8.07427	8.79886	10.6884	8.61677	7.96171	8.56742	9.61185	7.66999	7.01727	1	1.30925	#NULL!	0.0111418	0
58	0	1	2	TCGA-DH-5143	30	0	0	46.02	0	46.02	#NULL!	80	1	0	#NULL!	#NULL!	8.9676	8.37737	8.25359	7.41126	9.47353	7.48396	7.69212	1	9.28742	10.0351	5.37596	5.91794	3.53294	3.79297	9.96794	1.31765	8.40412	5.85298	7.96975	8.70106	8.31913	10.9688	7.33585	8.04357	8.47971	9.60931	7.72132	6.57109	1	5.96599	#NULL!	0.0173851	0
59	0	1	4	TCGA-DH-5144	56	1	0	24.57	0	24.57	#NULL!	100	1	0	#NULL!	#NULL!	9.02687	7.93746	8.73436	7.59901	9.31188	7.84875	7.24357	1	9.4493	9.94844	5.55832	6.39483	1.49085	2.34851	8.49349	1	7.89087	5.5142	7.61929	8.01837	8.88622	10.7142	7.68237	7.75324	8.62364	9.65347	8.10968	6.70521	1	1.27528	#NULL!	0.0453719	0
60	0	1	4	TCGA-DH-A669	70	0	1	30.19	1	8.54	#NULL!	#NULL!	0	0	#NULL!	#NULL!	9.33426	8.29195	8.14018	7.86346	8.78784	7.7469	7.02089	1.24263	9.49402	9.69189	2.5778	7.03639	5.16132	1.86415	8.56529	1.24263	7.95597	6.10052	8.03227	8.14669	8.53978	10.3592	8.7875	8.53861	8.44252	9.31475	7.84979	8.98063	1	1.43774	#NULL!	0.0506058	0.000594221
61	0	1	3	TCGA-DH-A66B	52	0	0	42.02	0	42.02	#NULL!	90	1	0	#NULL!	#NULL!	9.18084	8.30616	8.02929	6.6832	9.14503	8.00421	7.47047	1	9.53033	9.86757	4.30674	5.2526	3.54059	3.43667	9.70171	1.34882	8.52072	5.96808	8.60232	8.26028	8.43999	10.6669	9.28979	8.01589	8.45941	9.73895	7.70566	4.47522	1	1.60694	#NULL!	0.0137117	0
62	0	1	3	TCGA-DH-A66D	43	1	0	27.79	0	27.79	#NULL!	80	1	0	1	#NULL!	9.2694	8.64479	8.44769	8.01554	9.25617	8.0067	7.43231	1.32628	9.3424	9.44153	5.50967	6.01523	3.3651	2.79432	9.69297	1.32628	8.70027	6.47663	8.16387	8.34451	8.59618	10.8924	8.24031	7.87105	8.68531	9.5906	7.82854	5.91854	1	3.11989	#NULL!	0.0119389	0
63	0	0	1	TCGA-DH-A66F	49	0	0	17.18	0	17.18	#NULL!	90	0	0	1	#NULL!	8.95243	8.214	8.11135	7.76536	9.19802	7.6044	7.28246	1	9.31664	9.69391	5.07308	5.92903	4.12544	1.88368	9.55099	1	7.98825	5.70341	7.52298	7.81099	8.34141	10.686	8.3902	7.77597	8.59619	9.76138	7.72218	3.58812	1	1.3875	#NULL!	0.0481834	0
64	0	1	4	TCGA-DH-A66G	49	1	0	17.18	0	17.18	#NULL!	80	1	0	1	#NULL!	8.86135	8.29128	8.4645	8.20076	9.69274	7.32794	7.05025	1.36116	9.20675	9.84811	5.41623	5.67418	4.42039	4.3155	10.0402	1.36116	8.30804	5.70221	8.70469	8.44817	8.77691	11.0573	8.60823	7.90538	8.46948	9.638	7.87977	4.87083	1	6.09536	#NULL!	0.0152877	0
65	0	1	4	TCGA-DH-A7UR	59	1	0	54.2	0	54.2	#NULL!	90	1	0	#NULL!	#NULL!	9.33378	8.55411	8.26288	7.31483	8.95913	8.14953	7.21047	1.33282	9.29548	9.83725	5.33643	5.48945	3.52199	3.31092	9.3564	1.58216	8.43934	5.83157	8.21872	8.40751	8.64429	10.3533	7.83636	8.49619	8.39618	9.53532	7.72569	4.03241	1	4.12333	#NULL!	0.0321946	0
66	0	0	1	TCGA-DH-A7US	50	0	0	23.19	0	23.19	#NULL!	80	0	0	1	#NULL!	9.08926	8.4216	8.00551	8.17386	9.17806	7.94011	7.48776	1	9.09395	9.64615	5.31008	6.6212	2.10453	1.59172	9.46019	1.79331	8.29324	5.97998	7.39671	8.07274	8.23939	11.0407	8.1977	8.07274	8.96916	9.66978	7.74009	6.605	1	1.33904	#NULL!	0.0704109	0
67	0	1	3	TCGA-DH-A7UT	30	0	1	17.44	1	13.37	#NULL!	80	1	0	1	#NULL!	9.06048	8.96303	7.56748	8.11926	8.86729	7.95169	7.51488	1.76798	9.17628	9.77619	4.05492	5.91399	2.35802	2.91353	9.58365	1	8.85571	6.24044	7.90122	8.49648	7.67513	10.4383	8.03135	8.16004	8.83604	9.31141	7.71934	6.08513	1.45597	3.48293	#NULL!	0	0
68	0	1	3	TCGA-DH-A7UU	43	0	0	13.7	0	13.7	#NULL!	90	1	0	1	#NULL!	9.20814	8.89788	8.52187	8.17948	9.06137	8.05623	7.37474	1.36089	8.78375	10.1022	5.87477	5.66095	1.62551	2.59154	8.16206	1	8.64621	6.08636	8.14026	8.58476	9.20137	10.8545	8.18834	8.04379	8.55358	9.69856	7.91309	4.61284	1	2.00737	#NULL!	0.00612632	0
69	0	1	3	TCGA-DH-A7UV	49	0	0	18.59	0	18.59	#NULL!	90	1	0	0	#NULL!	9.14733	9.06551	8.27268	8.10271	8.86154	7.39198	7.52989	1	9.2436	9.92471	5.3662	5.95855	2.06661	1	8.48392	1	8.74652	6.74659	7.6943	8.44993	8.19743	10.9105	8.22444	8.11975	8.55162	9.36076	7.75693	4.64669	1	2.95976	#NULL!	0.0139586	0
70	0	1	3	TCGA-DU-5847	34	1	0	18	0	18	#NULL!	80	1	0	#NULL!	#NULL!	8.84421	8.83168	7.79181	7.00368	9.95164	8.06044	7.54133	1.26206	9.39318	10.2526	4.54257	7.45356	5.67058	4.44234	9.97436	1.4695	8.36246	5.15758	9.97962	8.42153	8.47237	11.1044	7.88183	8.10692	8.19925	9.54378	7.73184	6.24096	1	2.30736	#NULL!	0.0721213	0.00956072
71	0	0	1	TCGA-DU-5849	48	0	0	14.55	0	14.55	#NULL!	80	0	0	#NULL!	#NULL!	9.01098	8.22506	8.3884	7.67056	9.35137	7.91966	7.17713	1.26559	9.14723	9.70512	5.50811	6.49378	3.7278	3.7278	10.1462	1	8.4855	6.03518	7.62255	8.56757	8.5474	10.7271	8.13737	8.40111	8.68272	9.6122	7.90666	6.55091	1.26559	5.89975	#NULL!	0.118099	0
72	0	1	2	TCGA-DU-5851	40	1	0	17.44	0	17.44	#NULL!	90	1	0	#NULL!	#NULL!	8.82215	8.21671	8.59819	7.71667	9.70663	7.50429	7.06547	1	9.12869	9.90569	5.2116	6.37487	3.24437	4.20343	10.5571	1	8.70691	6.06611	7.43746	8.64058	8.53573	10.8008	8.04469	8.23487	8.99414	9.52477	7.9406	7.23198	1	7.33999	#NULL!	0.0865128	0.000186162
73	0	1	2	TCGA-DU-5852	61	1	1	6.73	1	0.79	#NULL!	80	0	0	#NULL!	#NULL!	9.11469	9.20007	8.2612	7.43078	9.52661	7.85657	6.86259	2.3371	9.36785	10.1003	4.61504	5.89806	4.12509	5.02099	10.3796	1	8.66987	5.0761	8.99895	8.61256	8.69988	11.7035	8.17259	8.05163	8.40149	9.63449	7.6093	5.35953	1	4.60555	#NULL!	0.0533185	0
74	0	0	2	TCGA-DU-5853	29	0	0	13.37	0	13.37	#NULL!	100	1	0	#NULL!	#NULL!	9.11285	8.48769	8.5295	7.83309	9.58132	7.66232	7.08501	1	9.4098	10.0183	5.49934	5.77127	3.32653	2.49647	9.30797	1	8.47619	6.81492	7.9279	8.40431	8.63741	10.9597	7.42699	7.82754	8.75497	9.74721	7.79273	5.84057	1	6.12475	#NULL!	0.0330872	0
75	0	1	3	TCGA-DU-5854	57	1	0	8.44	1	6.64	#NULL!	90	1	0	#NULL!	#NULL!	9.00401	8.90296	7.9461	6.74569	9.23068	7.59743	7.31076	1	9.30121	9.77781	3.51764	6.06456	6.24221	4.15353	9.73791	1.56531	8.11154	6.15623	9.19462	8.58116	8.22482	11.4525	8.98076	7.85505	9.15053	9.66335	7.73157	7.13537	1	2.29741	#NULL!	0.0729716	0.000686759
76	0	1	2	TCGA-DU-5855	49	1	0	6.8	0	6.8	#NULL!	100	1	0	#NULL!	#NULL!	8.90109	8.59409	8.62898	7.14179	9.31966	7.82174	7.45437	1	9.42102	9.66617	5.58132	5.01197	5.57084	2.74875	10.1322	1	8.59494	6.74935	7.72887	8.60698	8.38526	10.8238	8.53157	8.20428	8.156	9.11274	7.87289	6.92246	1	3.58078	#NULL!	0.00731542	0
77	0	0	1	TCGA-DU-5870	34	1	0	182.19	1	142.81	#NULL!	70	1	0	#NULL!	#NULL!	9.02119	8.1867	8.22712	8.12052	9.60344	7.62352	7.20522	1.30998	9.29811	9.9792	5.97368	5.60007	3.06753	2.26528	10.2719	1	7.94003	6.65449	8.02306	7.85869	8.8297	11.2098	8.0677	7.87984	8.57397	9.97774	7.91653	6.44893	1	2.45182	#NULL!	0	0
78	0	0	2	TCGA-DU-5871	37	1	0	18.92	0	18.92	#NULL!	100	1	0	#NULL!	#NULL!	8.99656	8.65837	8.46899	6.99079	9.48622	7.86852	7.30478	1	9.32742	9.91646	5.69958	5.31275	1.57858	3.26365	9.14868	1.33053	8.91328	6.66209	7.65899	8.64871	8.49784	11.0826	7.79148	7.98202	8.55972	9.60345	7.91158	5.33865	1	4.80386	#NULL!	0.000957465	0
79	0	0	2	TCGA-DU-5872	43	1	0	17.48	1	8.71	#NULL!	100	1	0	#NULL!	#NULL!	8.46228	8.39893	8.35952	6.58433	9.3442	7.81431	7.53391	1	9.44839	9.94044	5.40908	5.19317	4.28379	3.15566	9.60286	1.29788	8.64051	5.77598	8.2879	8.56951	8.44904	10.6472	8.53231	8.10057	8.098	9.53827	7.87885	6.97756	1	3.11464	#NULL!	0.0146723	0
80	0	0	1	TCGA-DU-5874	62	1	0	15.14	0	15.14	#NULL!	100	0	0	#NULL!	#NULL!	9.37968	8.46423	8.78207	7.47107	9.49568	8.20552	6.94082	1.25549	9.38248	9.9459	6.15022	6.3248	4.80576	4.22537	8.76627	1.25549	8.43236	5.45104	7.95424	8.19488	9.22376	10.9652	7.65673	8.20682	8.47733	9.62057	7.92462	2.5654	1	3.97715	#NULL!	0.0487313	0
81	0	1	3	TCGA-DU-6392	35	1	0	211.01	1	31.21	#NULL!	80	1	0	#NULL!	#NULL!	9.30711	8.54192	7.92251	7.67061	9.18747	8.21433	6.92944	1	9.51445	9.96487	5.52608	7.22221	5.04288	4.23582	9.17255	1.24255	8.69045	6.54508	8.67298	8.74656	8.67859	11.0168	8.10808	8.27049	8.52814	8.70148	7.87827	5.67229	1	3.48311	#NULL!	0.0334499	0
82	0	1	4	TCGA-DU-6393	66	0	1	52.07	0	52.07	#NULL!	80	1	0	#NULL!	#NULL!	9.09761	8.53825	8.83511	7.52311	9.28313	8.02498	6.91117	1	9.38764	9.95242	5.95811	6.05163	5.95083	2.12067	8.9288	1.22984	8.07232	7.10415	8.0083	8.18104	8.9301	10.8829	7.89537	8.08884	8.61805	9.41643	8.03071	7.41001	1	3.28079	#NULL!	0.0547053	0
83	0	1	4	TCGA-DU-6394	53	0	1	22.4	1	11.6	#NULL!	80	1	0	#NULL!	#NULL!	9.09035	8.46936	8.46393	7.25284	9.78884	7.92401	6.78489	1	9.56377	9.87663	5.93227	5.57678	7.54849	2.36282	8.89163	1.42435	7.83658	5.67757	7.94968	8.02414	8.9915	10.7477	8.83774	7.96278	8.36056	9.50854	7.89553	3.12824	1	1	#NULL!	0.0193467	0
84	0	0	2	TCGA-DU-6395	31	0	1	48.98	1	39.32	#NULL!	80	1	0	#NULL!	#NULL!	9.23675	8.6518	7.84346	7.75289	9.12445	7.91951	7.58967	1.53004	9.38994	9.92248	5.39063	6.86242	1.87468	1.53004	8.99191	1	8.6433	5.84559	8.06549	8.72712	8.08178	11.1077	7.78316	8.20539	8.55161	9.66949	7.74028	6.19852	1	2.01073	#NULL!	0.0180728	0
85	0	1	2	TCGA-DU-6396	31	1	1	75.1	1	3.48	#NULL!	90	1	0	#NULL!	#NULL!	8.69673	8.77228	8.43027	7.64321	9.52259	7.57368	6.94109	1	9.64728	9.70422	6.01518	5.55267	4.73995	2.54227	9.57887	1.28826	8.16241	6.62152	8.14621	8.50489	8.90741	11.1056	8.85503	7.64525	8.5403	9.12629	7.96584	6.24759	1	2.73653	#NULL!	0.0340967	0.00677236
86	0	1	1	TCGA-DU-6397	45	0	1	46.02	1	27.5	#NULL!	80	1	0	#NULL!	#NULL!	8.86197	8.04989	8.53247	7.83782	9.43676	7.82443	7.22648	1.31954	9.18114	9.86161	6.01128	5.38755	3.1436	2.47901	9.96707	1	8.04662	6.38042	7.60981	8.01601	8.69028	11.0863	8.14128	8.14247	8.51169	9.71345	7.77278	5.97553	1	1.91869	#NULL!	0.0543172	0
87	0	0	1	TCGA-DU-6399	54	0	1	65.7	1	53.52	#NULL!	60	1	0	#NULL!	#NULL!	9.13419	8.5454	8.47541	7.75059	9.38885	7.82517	7.36439	1	9.30106	10.0848	5.84595	5.988	3.20116	5.48549	8.90999	1.28878	8.47313	7.30948	8.21721	8.34526	8.83525	11.078	7.62538	7.97578	8.5946	9.73332	7.79227	6.65338	1	3.9129	#NULL!	0.00878356	0
88	0	0	1	TCGA-DU-6400	66	1	1	1.22	0	1.22	#NULL!	80	0	0	#NULL!	#NULL!	9.24815	8.35604	8.7043	7.84797	9.13738	8.13999	7.00421	1	9.18667	9.82681	5.53852	6.20699	3.40977	3.62971	9.48189	1.7397	8.36786	6.56502	7.02171	8.32585	8.89442	11.1456	7.74248	8.35569	8.50298	9.41727	8.00343	6.42934	1	5.7028	#NULL!	0.160022	0
89	0	0	1	TCGA-DU-6401	31	1	1	87.39	1	61.96	#NULL!	80	1	0	#NULL!	#NULL!	9.11651	8.45913	8.76559	6.60078	8.98675	7.69831	7.14916	1	9.36271	9.96687	5.98031	5.78724	1	3.39614	9.22196	1	8.87106	5.73253	8.60644	8.698	8.74454	10.8763	7.99658	7.87845	8.55992	9.8801	7.95671	4.58718	1	3.32064	#NULL!	0.00712706	0
90	0	1	3	TCGA-DU-6402	52	0	1	7.03	1	3.38	#NULL!	80	1	0	#NULL!	#NULL!	9.50463	8.98049	7.62225	6.94155	8.61372	7.90736	7.49377	1.27824	9.56556	9.98736	2.75989	5.91302	6.49912	4.88107	9.89054	1	8.16109	4.95134	9.43027	8.56171	7.59412	11.5209	9.03025	8.33168	8.4385	9.52578	7.66691	4.37516	1	2.35766	#NULL!	0.0989971	0.00776184
91	0	1	2	TCGA-DU-6403	60	1	1	11.63	0	11.63	#NULL!	90	1	0	#NULL!	#NULL!	9.37204	8.72936	8.37817	7.26195	9.21267	7.75678	7.21363	1.3004	9.20762	9.97883	5.49987	6.99265	2.57993	3.1233	9.75043	1	8.45443	6.41884	8.3871	8.66525	8.99528	10.8068	8.21801	8.07991	8.78583	9.06749	7.92033	6.67982	1	3.16438	#NULL!	0.0102401	0
92	0	1	1	TCGA-DU-6404	24	1	1	133.64	1	37.91	#NULL!	100	1	0	#NULL!	#NULL!	9.64299	8.69365	7.46904	8.3129	9.37716	7.80028	7.86935	1.43935	9.21064	10.306	4.8805	5.98431	2.39488	6.47675	10.3145	1.43935	8.62093	7.18614	9.92556	8.41973	8.42385	10.8717	7.97254	7.79844	8.45498	9.82428	7.76017	9.47853	1	1.43935	#NULL!	0.148786	0.0195021
93	0	1	3	TCGA-DU-6405	51	1	1	19.88	1	15.97	#NULL!	90	1	0	#NULL!	#NULL!	9.20463	8.68438	7.85312	7.14028	9.82957	7.74138	7.69786	1.7073	9.41422	10.1654	5.33175	6.86473	1.99846	2.92102	9.6796	1	8.12999	5.38441	9.54278	8.32535	8.61637	11.2331	8.62961	7.77287	8.80723	9.56236	7.76776	5.09946	1	1.29476	#NULL!	0.0553046	0.00953667
94	0	1	2	TCGA-DU-6406	59	1	1	16.82	0	16.82	#NULL!	60	1	0	#NULL!	#NULL!	9.43515	9.57382	7.74425	7.05123	9.32418	7.97955	7.37671	1.65928	9.63157	10.0878	4.83787	6.23641	1.65928	4.20463	9.12829	1	8.21985	5.89211	9.31226	8.92822	8.68846	11.457	8.20885	8.35232	8.95642	9.90589	7.88453	2.88715	1	1.48384	#NULL!	0.00610159	0
95	0	0	1	TCGA-DU-6407	35	1	1	94.45	1	78.75	#NULL!	90	1	0	#NULL!	#NULL!	9.31902	8.36127	8.26909	7.64323	9.28156	7.833	7.53494	1.57953	9.43606	10.0645	5.72299	5.78718	3.38098	3.54777	8.52498	1	8.5124	6.7238	7.9722	8.61136	8.51326	11.329	7.0039	7.91384	8.81474	9.63063	7.76064	7.07949	1	4.11768	#NULL!	0.006738	0
96	0	1	4	TCGA-DU-6408	23	1	1	113.99	1	68.89	#NULL!	90	1	0	#NULL!	#NULL!	9.18663	8.05539	8.27097	8.35694	9.26637	8.0309	7.54774	1.58222	9.21844	10.0591	5.76661	5.48511	2.09021	3.84458	9.43677	1.58222	8.76333	6.66075	7.68911	8.04511	8.6607	11.0363	7.74595	7.97562	8.10265	9.97457	7.76845	7.57907	1	3.95331	#NULL!	0.0117417	0
97	0	1	4	TCGA-DU-6410	56	0	0	7.95	0	7.95	#NULL!	50	0	0	#NULL!	#NULL!	9.15035	7.92164	8.58078	7.17408	9.84321	7.89721	6.8391	1	9.51853	9.81865	6.08795	6.9919	3.58298	2.60314	8.78914	1	7.64757	6.23743	7.89654	8.30088	9.25054	11.0063	7.78484	7.77922	8.59152	9.22924	7.94326	6.6551	1	4.47871	#NULL!	0.0333154	0
98	0	1	2	TCGA-DU-6542	25	0	0	2.4	0	2.4	#NULL!	80	1	0	#NULL!	#NULL!	8.64826	8.72879	8.13909	6.72805	9.67059	7.70142	7.2068	1	9.5069	9.86306	5.88736	5.32884	3.68672	3.74009	10.5208	1	8.39888	7.00603	7.67078	8.17977	8.62712	11.0357	8.2159	7.86782	8.17423	9.35129	7.82591	7.24794	1	7.78125	#NULL!	0.0142434	0.0012648
99	0	1	3	TCGA-DU-7006	60	1	1	11.47	0	11.47	#NULL!	#NULL!	1	0	#NULL!	#NULL!	9.27034	8.74531	8.04699	7.26686	9.24467	7.29588	7.3526	1.25231	9.75793	10.1145	4.59981	6.61299	8.51563	3.3487	9.52352	1	7.20682	4.74554	9.01963	8.33395	8.73293	11.3384	9.0913	7.46269	8.35105	9.34039	7.81818	7.00138	1	2.72141	#NULL!	0.0644584	0
100	0	0	0	TCGA-DU-7007	33	0	1	62.91	0	62.91	#NULL!	#NULL!	#NULL!	0	#NULL!	#NULL!	8.77617	8.73928	8.64427	7.62134	9.12871	7.77176	7.53958	2.98898	9.35147	10.1772	5.00946	6.06493	5.33117	5.8376	9.67265	1	8.14068	5.44652	10.0771	8.30478	8.17861	10.5789	9.06148	7.48014	8.68125	9.43067	7.80982	5.68126	1	1.28668	#NULL!	0.0449022	0.00202831
101	0	0	1	TCGA-DU-7008	41	1	0	156.11	1	10.84	#NULL!	#NULL!	0	0	#NULL!	#NULL!	9.17924	8.80533	8.39857	7.81052	9.19576	8.03941	7.26848	1.23238	9.47042	9.88682	5.46983	6.05586	4.27258	3.20947	9.50258	1	8.5551	6.47686	7.13729	8.81973	8.65102	10.8094	6.85802	8.19403	8.52409	9.55739	7.94419	4.85119	1	5.85531	#NULL!	0.0551935	0
102	0	0	1	TCGA-DU-7009	32	1	1	154.24	1	97.24	#NULL!	80	1	0	#NULL!	#NULL!	8.90697	7.93219	8.60604	7.34871	9.86622	7.76779	7.14197	1.26275	9.36385	9.75793	6.34775	6.73526	2.70606	3.65473	9.29745	1	7.9853	5.90538	7.89485	8.2805	8.86644	10.7969	7.61498	7.85194	8.8137	9.72682	8.09675	6.27202	1	5.81459	#NULL!	0.0570388	0
103	0	1	3	TCGA-DU-7010	58	1	1	14.98	1	6.34	#NULL!	60	1	0	#NULL!	#NULL!	8.82119	8.54947	8.35133	8.12145	9.40621	7.86726	7.61989	4.52197	9.2512	10.0122	4.84611	6.18468	1.91905	4.02481	9.14877	1	8.32844	5.85817	9.12478	8.53878	8.91108	10.1482	7.77459	7.86412	8.73276	9.51268	8.02355	6.05508	1	4.8	#NULL!	0.0651917	0
104	0	0	2	TCGA-DU-7011	25	0	1	105.12	0	6	#NULL!	80	1	0	#NULL!	#NULL!	8.94063	8.28013	8.42991	7.50367	9.66927	7.21551	7.39585	1.31947	9.37794	9.93685	5.41034	6.23475	2.56105	5.11448	9.91012	1.31947	8.14925	5.73873	9.04945	8.50578	8.62044	10.9668	7.97954	7.76465	8.62944	9.77382	7.80966	6.16413	1	6.06465	#NULL!	0	0
105	0	1	3	TCGA-DU-7012	74	1	1	6.54	0	6.54	#NULL!	80	1	0	#NULL!	#NULL!	8.46922	8.59441	7.70076	7.32303	9.96973	7.46663	7.75552	5.87664	9.45753	10.5144	4.69361	6.26422	5.64397	5.23532	10.2529	1.28676	7.59803	5.27768	10.6294	8.19552	8.6363	10.9946	8.80209	7.5311	8.32324	9.68052	8.00274	6.97016	1.28676	3.90526	#NULL!	0.0369205	0.0145519
106	0	1	3	TCGA-DU-7013	59	0	1	8.84	1	6.14	#NULL!	80	1	0	#NULL!	#NULL!	8.87518	8.62415	8.39132	7.75055	9.32818	7.39233	7.32524	4.09459	9.44562	10.0507	5.55646	6.21054	1.79363	3.22326	9.38018	1.21696	8.07669	5.67166	9.80023	8.33919	9.12356	11.3531	7.53569	7.56888	8.75529	9.38115	8.48942	4.20855	1	2.6329	#NULL!	0.132297	0
107	0	0	1	TCGA-DU-7014	59	0	1	117.31	1	112.91	#NULL!	100	1	0	#NULL!	#NULL!	8.99885	8.52981	8.45548	7.13107	9.00737	7.78188	7.18386	1	9.34525	9.62675	5.32877	4.86343	3.00715	3.96558	9.9414	1.26758	8.72976	6.93493	7.72901	8.61773	8.53047	10.851	8.12016	8.07785	8.50294	9.31657	7.78083	5.75126	1	2.04402	#NULL!	0.0584042	0
108	0	0	1	TCGA-DU-7015	41	1	0	90.7	1	19.42	#NULL!	90	0	0	#NULL!	#NULL!	8.91077	8.31418	8.24709	8.03268	9.49875	7.55001	7.33405	1.46512	9.48569	10.3337	6.23881	6.64092	4.43102	3.05551	9.02062	1	8.19537	6.77454	7.60841	8.27209	8.61375	11.1603	7.89835	7.6908	8.53391	9.43877	8.01582	7.05498	1	3.48128	#NULL!	0.0125453	0
109	0	1	4	TCGA-DU-7018	57	1	1	30.65	1	11.1	#NULL!	90	0	0	#NULL!	#NULL!	9.17131	8.28639	8.63274	7.51434	9.34636	7.98995	6.92614	1	9.32285	9.77871	5.53964	5.33303	5.0018	4.62337	8.72466	1	8.10909	6.81239	7.9035	7.88041	8.97851	11.4113	7.41041	7.91522	8.33984	9.28785	8.04456	8.24305	1	4.99262	#NULL!	0.0742901	0
110	0	0	2	TCGA-DU-7019	39	0	0	26.28	0	26.28	#NULL!	100	1	0	#NULL!	#NULL!	8.88243	8.3669	8.47104	7.43969	9.46684	7.36711	7.27452	1	9.56516	9.85568	5.3804	5.6331	2.09751	4.72809	10.1901	1	8.13722	5.83993	8.19429	8.53097	8.76632	10.7837	8.46286	7.89875	8.18146	9.86209	7.8625	5.73457	1	2.46506	#NULL!	0.00851032	0
111	0	1	3	TCGA-DU-7290	45	1	1	10.35	0	10.35	#NULL!	#NULL!	0	0	#NULL!	#NULL!	8.49273	8.37647	8.20475	7.95172	9.38106	7.32519	7.52223	4.17354	9.64908	10.1969	5.02198	5.76278	1.82842	3.89526	9.70924	1.27945	8.17854	4.76669	10.9364	8.24421	8.14299	10.308	8.55775	7.86714	8.24605	9.20146	8.04536	6.34522	1.27945	2.07654	#NULL!	0.0295817	0
112	0	1	3	TCGA-DU-7292	69	0	1	7.95	1	2.99	#NULL!	80	1	0	#NULL!	#NULL!	9.11531	8.53406	8.48184	7.72868	9.59809	7.58005	7.11107	1.49396	9.22077	9.90168	4.4849	6.96863	3.5508	5.0069	10.7053	1	8.37646	6.10694	8.57717	8.9013	8.79088	11.7992	7.69744	8.45671	8.56383	9.77885	7.79177	6.09528	1.27718	5.50456	#NULL!	0.170774	0
113	0	0	1	TCGA-DU-7294	53	1	0	94.25	0	94.25	#NULL!	100	0	0	#NULL!	#NULL!	9.00132	7.99777	8.77436	7.90987	9.53335	7.4164	7.03367	1.28908	9.41611	10.1149	5.29606	6.11763	4.84859	3.79854	9.1802	1	7.58862	6.66515	7.44396	7.90035	8.96344	11.0695	7.69237	7.56056	8.96426	9.5653	8.10954	7.68778	1	1.69599	#NULL!	0.06008	0.00136367
114	0	1	3	TCGA-DU-7298	38	1	1	18.92	1	6.57	#NULL!	80	1	0	#NULL!	#NULL!	8.51747	7.98507	8.52568	7.0387	9.53268	7.69391	6.91034	1	9.33213	9.82116	5.60358	5.66859	5.16762	3.41634	9.64898	1	8.22292	6.64216	7.72028	8.17677	8.69223	10.8706	7.94403	8.05666	8.68675	9.48325	7.80842	6.76276	1	4.37697	#NULL!	0.0185832	0
115	0	1	3	TCGA-DU-7299	33	0	1	43.99	1	22.17	#NULL!	90	1	0	#NULL!	#NULL!	9.11819	9.07097	8.64423	7.26584	9.56787	7.6309	7.09824	1.2372	9.31457	9.94585	4.83401	5.64515	1.8496	1.95797	9.74772	1.42886	8.52511	6.19361	6.95793	8.57083	8.89117	10.9695	7.40702	7.74869	8.93034	9.54685	7.81664	6.07372	1	3.04036	#NULL!	0.0503312	0.000928374
116	0	1	4	TCGA-DU-7300	53	1	1	61.96	1	10.41	#NULL!	90	0	0	#NULL!	#NULL!	8.90654	8.0895	8.64009	7.49926	9.55965	7.30089	7.00069	1	9.37575	9.86185	5.16727	7.04331	3.97207	4.9632	10.3463	1.50796	8.0058	6.40891	8.10891	8.58883	8.94246	10.4774	8.12528	8.12528	8.69819	9.77773	7.89954	8.37449	1	5.70836	#NULL!	0.118969	0
117	0	0	1	TCGA-DU-7301	53	0	1	25.89	1	12.02	#NULL!	100	1	0	#NULL!	#NULL!	9.06345	8.45166	8.36963	7.81041	9.19672	7.50153	7.26663	1.71339	9.62422	10.1272	5.83283	6.42444	6.80937	3.07186	9.07604	1	8.17976	6.13568	8.43868	8.46108	8.50785	10.9909	8.57416	7.6968	8.82445	9.4364	8.00768	6.02347	1	1.29788	#NULL!	0.000696175	0
118	0	1	4	TCGA-DU-7302	48	1	0	60.25	1	45.14	#NULL!	90	0	0	#NULL!	#NULL!	8.34055	8.10841	8.89596	8.06902	9.98698	7.29822	6.92609	1.29327	9.308	10.0251	5.09941	6.0847	3.28865	3.89268	10.6046	1	7.59729	5.77565	7.18481	8.37039	9.03492	10.8149	7.75562	7.63426	8.10281	9.45801	8.0955	7.05288	1	3.8736	#NULL!	0.145969	0
119	0	1	2	TCGA-DU-7304	43	0	1	23.29	1	10.15	#NULL!	80	1	0	#NULL!	#NULL!	8.93917	8.38667	8.66719	7.49197	9.68017	7.49246	7.28314	1.30195	9.19471	9.82794	5.3592	5.71564	3.59054	4.01488	10.0156	1	8.24071	6.12652	8.14562	8.62817	8.46234	10.8865	7.6913	7.96656	8.51977	9.50184	7.8285	6.3096	1	7.36021	#NULL!	0.0115613	0
120	0	0	2	TCGA-DU-7306	67	0	0	41.95	1	41.06	#NULL!	100	1	0	#NULL!	#NULL!	9.0439	8.38214	8.44132	7.76687	9.28506	7.57504	7.33607	1	9.56574	9.62645	5.36142	5.04522	2.42811	1.94988	9.83722	1	8.64276	5.69249	8.13545	8.66413	8.54039	10.9976	8.49385	8.13721	8.5956	9.51322	8.1475	3.7665	1	1.27543	#NULL!	0.0213074	0
121	0	1	4	TCGA-DU-7309	41	1	0	2.76	0	2.76	#NULL!	90	1	0	#NULL!	#NULL!	8.98643	8.32472	8.72053	7.61663	9.84945	7.48848	7.06069	1	9.18866	9.93738	5.36146	6.23706	3.13367	5.73887	10.018	1.28043	8.44366	6.02295	8.05473	9.02105	8.95217	11.0379	7.45849	8.25263	8.32791	9.75498	8.0793	5.88363	1.28043	7.20654	#NULL!	0.0116705	0
122	0	1	3	TCGA-DU-8158	57	1	1	5.09	0	5.09	#NULL!	80	#NULL!	0	#NULL!	#NULL!	8.59409	8.60467	7.75893	7.27666	9.71891	7.3705	7.21729	2.43737	9.52125	10.4211	4.90559	5.47347	5.13116	3.41268	10.1354	1.42847	7.76604	5.7113	9.85281	8.32679	8.66378	10.9452	8.02545	7.82788	8.35318	9.31507	7.99699	8.07327	1.42847	6.22335	#NULL!	0.151269	0.00317718
123	0	1	2	TCGA-DU-8161	63	1	1	23.72	1	3.65	#NULL!	70	1	0	#NULL!	#NULL!	8.82287	8.92071	7.37907	7.29079	9.81421	7.4119	7.01233	1.26444	9.42959	10.1712	4.55244	5.9497	4.53494	3.1119	10.5296	1.26444	7.95021	6.2574	9.14574	8.20829	8.52636	11.777	8.37963	7.69069	8.11806	9.6239	8.04189	6.06503	1	6.32299	#NULL!	0.0818558	0
124	0	1	2	TCGA-DU-8162	61	1	1	14.59	1	13.21	#NULL!	80	1	0	#NULL!	#NULL!	8.73367	8.63779	8.77652	7.80715	9.87613	7.15408	6.65178	1.2911	9.23838	9.70044	5.15643	6.46592	3.78526	5.11868	10.9082	1	8.36552	5.73486	7.90883	8.76998	8.79756	10.9898	7.46764	8.32827	8.75024	9.64305	7.96972	6.90235	1	6.7414	#NULL!	0.020223	0
125	0	1	2	TCGA-DU-8163	29	0	0	20.66	1	16.72	#NULL!	90	1	0	#NULL!	#NULL!	8.99747	8.57744	8.54014	7.92056	9.61154	7.68321	7.36186	1.79724	9.29986	10.0043	5.59878	6.14819	3.57975	2.23512	9.03911	1	8.29187	6.65574	8.10658	8.39014	8.44601	11.0688	7.56048	7.76241	8.75485	9.39169	7.82482	6.4267	1	4.77685	#NULL!	0.034134	0.00213069
126	0	0	1	TCGA-DU-8164	51	0	0	21.39	0	21.39	#NULL!	100	0	0	1	#NULL!	8.95107	8.105	8.86644	7.9728	9.81468	7.4495	7.03339	1	9.40859	9.85184	6.42694	6.25912	3.04034	3.29498	9.67166	1.44327	7.72022	6.20397	7.68982	8.12764	9.24859	10.9368	6.80523	7.93658	8.6171	9.92879	8.10386	6.4922	1	4.1608	#NULL!	0.0191888	0
127	0	1	1	TCGA-DU-8165	60	1	0	19.12	0	19.12	#NULL!	90	1	0	#NULL!	#NULL!	8.67585	8.57131	8.65758	8.23306	8.84979	7.55315	7.79747	2.38704	9.18307	10.2715	5.14213	6.3617	4.9377	3.56587	9.02123	1	8.05404	4.93035	10.7306	8.31063	8.39963	10.0902	7.68107	7.69463	8.073	9.34486	8.10494	3.96493	1	3.44326	#NULL!	0.0503514	0
128	0	0	2	TCGA-DU-8166	29	1	0	16.95	1	6.34	#NULL!	80	1	0	#NULL!	#NULL!	8.97489	8.42943	8.6431	8.22491	9.82292	7.8877	7.13302	1.6688	9.37084	10.0532	6.2375	6.65794	3.15349	4.87693	9.36303	1.27558	8.40251	6.4133	7.91359	8.06683	8.98098	11.2723	6.98387	7.84606	8.65249	9.07295	8.07679	5.99656	1	4.42832	#NULL!	0.00938869	0
129	0	0	2	TCGA-DU-8167	69	1	0	15.47	0	15.47	#NULL!	100	1	0	#NULL!	#NULL!	9.08377	8.5489	7.92292	7.81604	9.08967	7.92702	7.39814	1.34847	9.55985	9.65967	4.86474	5.8401	2.36563	3.31958	9.22518	1	8.60939	5.85968	7.86632	8.64273	8.25169	10.0844	8.22927	8.0771	8.83062	9.54966	7.62414	7.09145	1	2.64264	#NULL!	0	0
130	0	1	4	TCGA-DU-8168	55	1	0	14.16	0	14.16	#NULL!	70	1	0	#NULL!	#NULL!	8.97708	8.37953	8.73473	8.05395	9.56677	7.62658	6.78764	1	9.52638	9.84825	5.97821	6.47847	4.57529	3.99543	9.0617	1	7.8748	6.57189	7.15967	8.10093	9.16149	10.8919	6.95412	7.95644	8.38055	9.3891	8.03192	7.94589	1	4.41924	#NULL!	0.0865624	0
131	0	1	3	TCGA-DU-A5TP	33	0	0	33.25	1	6.67	#NULL!	70	1	0	#NULL!	#NULL!	9.37555	8.30868	8.06907	7.42129	9.24034	8.1428	6.89787	1	9.73239	9.62727	4.53372	6.75789	5.00326	2.77937	8.98555	1	8.55822	5.99139	7.59538	8.2585	8.36272	10.4319	9.06114	7.76382	8.26168	8.83083	7.91489	4.98053	1	2.24216	#NULL!	0.0251842	0
132	0	0	2	TCGA-DU-A5TR	51	0	0	29.83	1	27.86	#NULL!	90	0	0	#NULL!	#NULL!	9.28273	8.70998	7.23198	7.96204	8.45584	7.65194	7.83068	1	9.12469	9.4979	3.57985	5.99651	7.98497	3.83764	9.73489	1.44103	8.78442	6.22949	8.62332	8.60693	7.44333	10.6181	9.42818	8.33109	8.5397	9.17261	7.38989	4.16663	1	1	#NULL!	0.0887483	0
133	0	0	1	TCGA-DU-A5TS	42	0	0	31.67	1	18.1	#NULL!	100	1	0	#NULL!	#NULL!	9.32768	8.67587	7.56138	7.41335	9.07319	7.95194	7.77635	1	9.21163	9.93392	4.1494	5.26362	2.6753	1	8.89783	1	8.88414	6.77322	7.81413	8.43471	7.97771	10.3735	8.06247	8.25206	8.7634	9.65304	7.63162	6.36738	1	5.25485	#NULL!	0.0324217	0
134	0	1	4	TCGA-DU-A5TT	70	0	0	24.41	1	19.19	#NULL!	60	1	0	0	#NULL!	8.86705	8.74092	7.41136	7.81843	9.06843	7.45374	7.49945	2.9526	9.37954	9.63177	3.97415	6.19435	3.1214	2.39215	9.98762	1	8.75694	6.10413	9.89837	8.41641	7.82734	10.7753	7.53971	8.24886	8.27193	9.71247	7.94261	5.16657	1	3.21993	#NULL!	0.00984018	0
135	0	0	0	TCGA-DU-A5TU	62	1	0	26.15	1	6.11	#NULL!	50	1	0	#NULL!	#NULL!	9.03053	8.75154	7.66375	8.23628	8.45768	8.04158	7.49788	1.8196	9.31617	9.40483	3.83798	5.82827	3.37336	4.0188	9.87332	1.35291	8.70288	6.32702	8.11713	8.6136	8.10817	9.90947	8.57157	8.31121	8.45499	9.33541	7.54578	4.62152	1	3.48516	#NULL!	0.0500255	0.00551996
136	0	1	3	TCGA-DU-A5TW	33	1	0	24.97	0	24.97	#NULL!	100	0	0	1	#NULL!	8.86876	8.75569	8.19957	7.95286	8.57107	7.8519	7.35615	1.63366	9.26986	9.4645	5.03822	5.35043	2.16668	2.16668	8.85873	1	8.60577	6.67527	7.78917	8.59047	8.0752	10.5414	7.76549	7.84627	8.49536	9.12374	8.0051	4.08129	1	6.66918	#NULL!	0.020293	0
137	0	1	3	TCGA-DU-A5TY	46	1	1	33.94	1	17.28	#NULL!	60	1	0	0	#NULL!	9.12155	8.70735	7.87323	7.68799	8.76956	7.61669	7.02101	2.01244	9.37685	9.83318	4.76247	6.7445	3.55161	4.23992	9.2213	1	8.2087	5.47435	10.1147	8.36255	8.22126	10.7101	8.59272	7.74159	8.74332	9.59061	7.78264	6.19633	1	7.01867	#NULL!	0.0244491	0
138	0	0	1	TCGA-DU-A6S2	37	1	0	25.53	0	25.53	#NULL!	70	0	0	1	#NULL!	8.87428	8.23009	8.83207	7.90056	9.53136	7.79337	6.71008	2.02277	9.10268	9.60112	5.85467	6.80724	3.7532	4.35357	10.201	1.36825	8.51622	5.51506	7.1905	8.5237	8.51209	10.8489	7.2952	8.48221	8.60007	9.36206	7.94886	6.72645	1	5.72916	#NULL!	0.0368825	0
139	0	0	1	TCGA-DU-A6S3	60	0	0	21.55	0	21.55	#NULL!	#NULL!	0	0	#NULL!	#NULL!	9.25371	8.41708	8.3483	7.88038	9.21533	8.23084	7.08919	1	9.00653	9.71384	5.84518	6.07617	3.56587	3.83415	9.67537	1	8.69653	5.68312	7.15373	8.69357	8.49515	11.0204	7.77808	8.65615	8.3544	9.50703	7.67177	6.77555	1	6.35994	#NULL!	0.147144	0
140	0	0	2	TCGA-DU-A6S6	35	1	0	95.04	1	74.8	#NULL!	90	0	0	#NULL!	#NULL!	9.17526	8.48697	8.24815	7.7432	9.2307	8.05611	7.10531	1	8.83558	9.62096	5.93005	7.46157	3.92915	4.19688	9.93897	1	8.70925	6.0225	7.49828	8.8058	8.42271	10.9728	7.58324	8.88236	8.22437	9.776	7.74492	6.2525	1	6.58064	#NULL!	0.081001	0
141	0	1	3	TCGA-DU-A6S7	27	1	0	20.96	0	20.96	#NULL!	90	1	0	1	#NULL!	9.23877	8.96621	8.27355	7.73732	8.68213	8.06698	7.50682	1.35466	8.92842	9.73942	5.84765	5.2234	1.35466	1.616	8.12139	1	8.51737	7.46945	7.42905	8.59867	8.31378	10.9404	7.85147	7.91261	8.42405	9.7371	7.60904	3.91532	1	1.616	#NULL!	0.00726376	0.00386111
142	0	1	4	TCGA-DU-A6S8	74	1	0	22.27	1	21.06	#NULL!	90	0	0	1	#NULL!	8.78455	8.37371	8.36875	7.75047	8.84114	8.16344	7.06748	1	9.17288	9.50752	4.78379	5.11946	3.76709	2.59886	8.71032	1.36367	8.31418	5.57525	7.47581	8.11651	8.35145	10.7517	8.00676	8.28363	8.05938	9.06647	7.82803	8.04419	1	3.02537	#NULL!	0.0440072	0.00992873
143	0	0	1	TCGA-DU-A76K	87	0	1	11.4	1	6.67	#NULL!	100	1	0	#NULL!	#NULL!	9.11172	8.99508	7.6878	7.89886	9.19943	7.94188	7.73562	1.49877	8.98588	9.54338	4.53525	5.86762	3.58677	4.12076	10.2819	1.28013	8.64774	6.2026	9.00775	9.01408	7.72807	10.7447	7.81369	8.77748	8.51672	9.99952	7.78778	5.1944	1	6.53929	#NULL!	0.0709306	0
144	0	1	4	TCGA-DU-A76L	54	0	1	26.74	1	13.47	#NULL!	#NULL!	1	0	#NULL!	#NULL!	9.37821	8.91572	7.94074	6.73401	8.75818	7.6834	6.68834	1.75828	9.60862	9.89756	4.08199	6.39012	4.16518	4.57783	9.81778	1.32078	8.06061	5.59469	9.81115	8.38933	8.51848	10.8886	8.62623	7.82772	8.45424	9.36592	7.82772	5.59469	1	1.56327	#NULL!	0.0113324	0.00615253
145	0	0	0	TCGA-DU-A76O	30	0	0	17.15	0	17.15	#NULL!	#NULL!	1	0	0	#NULL!	9.4822	8.87576	7.86901	7.823	8.89223	8.21397	7.59416	1.86739	9.12076	9.64113	5.12313	6.19571	2.87533	3.06733	8.99943	1.65259	8.89926	7.09008	7.26993	8.58248	7.61738	11.0068	7.57335	8.49176	8.34613	9.47224	7.48395	6.04756	1	4.07782	#NULL!	0.0179025	0
146	0	1	4	TCGA-DU-A76R	51	0	1	21.29	1	11.1	#NULL!	50	1	0	#NULL!	#NULL!	8.70247	8.21263	8.30948	7.46902	9.52706	7.42125	7.24643	1.36221	9.15171	9.96201	5.30274	7.9461	2.75819	4.10863	10.0481	1.36221	7.862	5.91825	8.4848	8.0084	8.17224	10.7522	7.95946	7.9759	8.30332	9.49989	7.61085	6.19527	1	4.62884	#NULL!	0.0240807	0
147	0	1	4	TCGA-DU-A7T6	73	1	1	17.97	0	17.97	#NULL!	60	#NULL!	0	#NULL!	#NULL!	9.31288	8.4634	8.36744	7.54152	8.97737	8.13385	7.10616	1.25797	9.16199	9.75919	5.41651	5.91963	2.63312	4.05892	9.08823	1.46279	8.51794	6.74408	8.59143	8.33111	8.84798	10.8132	8.09338	8.42451	8.69758	9.28617	7.71995	7.55846	1	5.47517	#NULL!	0.0573784	0
148	0	1	2	TCGA-DU-A7T8	35	0	1	138.93	1	99.47	#NULL!	100	1	0	#NULL!	#NULL!	9.38183	8.94031	8.19489	7.83376	9.04431	8.28943	7.53913	1.892	9.25836	9.86011	5.10097	6.50009	4.13374	4.88935	8.29262	1.30748	9.04061	7.13823	8.49987	8.51939	8.24005	11.1853	8.0429	8.22915	8.29164	9.27648	7.61546	5.84417	1	3.14709	#NULL!	0.0145583	0
149	0	0	1	TCGA-DU-A7TA	32	0	0	84.26	0	84.26	#NULL!	80	1	0	#NULL!	#NULL!	9.03949	8.98	7.99533	8.01343	9.11867	8.06231	7.62828	1.33504	9.48448	8.71163	5.24641	5.72595	5.33886	3.89669	8.57211	1.78573	8.698	7.60515	8.13624	8.1628	8.23392	11.187	7.82565	8.02231	8.24022	9.20049	7.86463	6.10338	1	2.75371	#NULL!	0.0421814	0
150	0	0	1	TCGA-DU-A7TB	56	0	0	51.48	1	2.43	#NULL!	100	0	0	#NULL!	#NULL!	9.01127	8.69906	8.31329	7.27121	9.05064	7.99947	7.21889	1.73439	9.49177	9.966	4.99132	6.10422	2.15323	2.26124	10.1311	1	8.76483	6.0478	7.74813	8.63567	8.11046	10.5734	7.00934	8.43623	9.4971	9.43024	7.98418	8.10661	1	6.29173	#NULL!	0.0675721	0
151	0	0	0	TCGA-DU-A7TC	32	0	0	37.35	1	36.6	#NULL!	90	0	0	#NULL!	#NULL!	9.13125	8.45266	8.16758	7.31269	8.74042	7.84719	7.40096	1	9.08033	9.64551	4.2877	6.07995	3.3394	3.57333	9.71114	1.32974	9.01112	6.79287	7.39469	8.8473	8.19989	10.1576	6.87515	9.16337	8.20134	9.78523	7.56909	6.57996	1	7.50047	#NULL!	0.0837698	0.00111698
152	0	1	2	TCGA-DU-A7TD	52	0	1	7.49	1	6.18	#NULL!	60	1	0	#NULL!	#NULL!	9.40739	8.77001	7.94273	8.22409	9.13523	7.7217	7.19243	2.15111	9.39486	10.1104	5.54279	6.72434	3.43151	3.17272	9.30516	1.35928	8.37708	5.32231	9.66821	8.33709	8.69182	11.3932	8.37573	7.71752	8.80692	9.20341	7.74943	4.48311	1	1	#NULL!	0.0301469	0
153	0	0	1	TCGA-DU-A7TG	40	0	1	44.38	0	22	#NULL!	70	0	0	#NULL!	#NULL!	8.78322	7.98901	8.73577	7.3898	9.57801	7.3496	6.84035	1	9.07182	9.71847	4.79791	6.85442	4.82205	5.3549	10.6141	1	8.86955	6.2844	7.91769	9.05396	8.5962	10.488	7.95164	9.00168	8.26217	9.5021	8.01872	6.90024	1	8.13597	#NULL!	0	0
154	0	1	3	TCGA-DU-A7TI	32	0	1	38.86	1	27	#NULL!	100	1	0	#NULL!	#NULL!	8.95708	8.6547	8.28007	8.13458	9.63741	7.49491	7.42523	1.6284	9.4382	9.79711	5.69148	6.50132	3.13228	2.8322	9.51251	1.83807	8.39684	6.33468	7.66244	8.43344	8.37021	10.8773	7.57975	7.98536	8.44321	9.49372	7.8246	5.37295	1.36277	6.09522	#NULL!	0.00270149	0
155	0	1	3	TCGA-DU-A7TJ	55	0	0	0.56	0	0.56	#NULL!	#NULL!	#NULL!	0	1	#NULL!	9.3468	9.26087	7.66115	7.78927	9.47562	7.83958	7.30115	1.83252	9.60078	10.1531	5.24174	7.18867	2.18586	3.98756	9.02525	1	8.31939	5.5761	9.82796	8.58537	8.59391	11.3693	8.49299	8.11791	8.58965	9.45198	7.72709	3.88416	1	1	#NULL!	0.0660021	0.0038641
156	0	1	3	TCGA-E1-5302	41	0	1	50.1	1	40.8	#NULL!	100	1	0	#NULL!	#NULL!	9.1944	8.50766	8.10462	8.27709	9.23264	7.60646	7.75258	1.77602	9.1365	9.83946	5.70819	6.40563	3.5126	2.80535	10.1352	1.32995	8.22231	6.87043	8.62914	8.7017	8.49579	11.0005	7.96752	7.78193	8.87311	9.5673	7.70692	6.08557	1	4.47427	#NULL!	0.0473345	0
157	0	1	3	TCGA-E1-5303	38	0	1	67.41	1	5.12	#NULL!	80	1	0	#NULL!	#NULL!	9.01358	8.31564	8.24786	7.38734	9.21331	7.45544	7.50437	1	9.26497	9.85631	5.2495	5.64788	4.0805	3.82964	9.61409	1	8.29224	6.32922	7.83914	8.37851	8.01731	10.7856	8.26355	8.14932	8.91999	9.23783	7.50651	6.70372	1	1.39407	#NULL!	0	0
158	0	1	3	TCGA-E1-5304	42	0	1	41.1	1	29.66	#NULL!	90	1	0	#NULL!	#NULL!	9.32786	8.78683	8.63078	8.1032	8.7388	8.09701	7.0254	1	9.19857	9.64245	6.34555	5.5608	2.71822	1.30151	8.78434	1	8.67078	6.59263	7.47735	8.6435	9.01694	10.3149	6.26884	8.02738	8.667	9.46527	8.45213	6.3235	1	8.11032	#NULL!	0.0618631	0
159	0	1	3	TCGA-E1-5305	34	0	1	79.93	1	52.69	#NULL!	100	1	0	#NULL!	#NULL!	8.68816	8.02118	8.59263	6.9817	9.51617	7.57846	7.26762	1	9.09088	10.0544	5.66393	5.41938	2.49801	3.86196	9.94787	1.36054	8.27272	6.15022	7.74841	8.05846	8.88046	10.8206	7.49678	7.93924	8.57385	9.53006	7.96005	7.00532	1	6.23465	#NULL!	0.0285048	0.0013324
160	0	1	3	TCGA-E1-5307	62	1	1	57.88	1	47.7	#NULL!	80	1	0	#NULL!	#NULL!	8.84428	8.23955	8.71262	7.29269	9.44667	7.33406	7.08972	1.31342	9.26176	10.0412	6.27667	5.99631	2.27441	3.28586	9.50534	1	8.2117	6.27102	6.8115	8.53868	8.72261	10.8103	7.4528	7.84782	8.56038	9.46816	7.96809	7.15026	1.31342	6.08442	#NULL!	0.0314742	0
161	0	1	4	TCGA-E1-5311	31	0	1	134.17	1	85.48	#NULL!	100	1	0	#NULL!	#NULL!	8.82619	7.99507	9.14187	7.77555	9.71391	7.75941	6.98676	1	9.34236	10.0936	6.08866	6.9084	3.63677	3.65863	9.71147	1.26911	8.15742	6.66988	7.56471	8.26669	8.87054	11.0341	7.86179	8.21718	8.57728	9.52864	7.93049	6.51347	1	5.28966	#NULL!	0.00823839	0
162	0	0	1	TCGA-E1-5318	42	1	1	78.15	1	11.89	#NULL!	100	1	0	#NULL!	#NULL!	9.21447	8.00797	9.06582	7.99735	9.20588	8.00524	6.92667	1	9.45538	10.151	6.23785	5.1258	2.38837	2.05786	7.35994	1	7.95057	6.19916	8.52474	7.94659	9.08731	11.9476	8.04896	7.89272	8.53102	9.45346	7.97301	4.68214	1	1.31918	#NULL!	0	0.0107059
163	0	0	1	TCGA-E1-5319	48	1	1	95.5	1	30.32	#NULL!	100	0	0	#NULL!	#NULL!	8.94159	7.92783	8.59071	7.5405	9.36267	7.33015	7.18267	1	9.37876	9.99939	5.29988	6.01595	4.3144	1.33761	10.0209	1	7.77456	6.19137	7.76904	7.97436	8.64979	10.7119	8.40902	7.8753	8.90982	9.34289	7.95884	7.38446	1	1.33761	#NULL!	0.0526679	0
164	0	0	2	TCGA-E1-5322	38	1	1	130.68	1	35.64	#NULL!	90	#NULL!	0	#NULL!	#NULL!	9.04459	8.2165	8.43587	7.78497	9.51283	7.85054	7.43556	1	9.22262	9.45766	6.08456	6.10406	4.85594	2.43062	9.60532	1.45641	8.28879	6.55336	7.47605	8.08577	8.80867	10.923	7.91917	7.78374	8.71424	9.60293	7.90506	7.32074	1	6.12147	#NULL!	0.0151711	0
165	0	1	3	TCGA-E1-A7YD	57	0	1	14.29	1	9.33	#NULL!	#NULL!	1	0	#NULL!	#NULL!	8.75875	8.709	7.84626	7.98574	9.42603	7.70431	7.80447	3.6085	9.48536	9.92547	4.95533	6.39262	2.9228	2.02851	9.09819	1	9.11579	5.37722	8.91964	8.35061	8.2714	10.24	7.39139	8.04726	7.91368	9.00175	7.99923	5.75362	1	2.02851	#NULL!	0.0194282	0
166	0	1	3	TCGA-E1-A7YE	32	1	1	29.11	1	27.79	#NULL!	90	1	0	#NULL!	#NULL!	9.1254	8.16372	8.19373	8.1893	9.38294	7.66721	7.29998	1.49786	9.04575	9.95653	4.57908	6.11107	2.07691	1.67692	8.32844	1.2796	8.24683	5.28519	8.66907	7.9059	8.65603	10.8599	9.14516	7.74873	8.536	9.16205	7.83769	5.55596	1	1.49786	#NULL!	0.00719874	0
167	0	1	3	TCGA-E1-A7YH	47	1	1	93.13	1	91.62	#NULL!	80	1	0	#NULL!	#NULL!	9.03368	8.8668	8.29742	7.69667	8.87627	7.93559	7.40416	1	9.31022	9.6211	4.72589	5.60876	2.30158	1.56775	9.74223	1	8.79579	7.12949	7.63276	8.5861	7.93522	9.98028	8.34913	8.08032	8.87685	9.1828	7.81737	6.37067	1	2.57309	#NULL!	0.0243547	0
168	0	1	3	TCGA-E1-A7YI	33	1	1	3.65	1	1.84	#NULL!	80	0	0	#NULL!	#NULL!	9.39549	8.98554	8.45669	7.24567	8.771	8.00898	6.65367	1.28578	9.59163	10.1327	5.54632	6.39207	2.29374	2.29374	8.50024	1.28578	8.42228	6.24467	8.24348	8.68356	8.81147	10.1344	7.7423	8.23636	8.88817	9.23108	7.73957	4.37135	1	1.84295	#NULL!	0.0848282	0
169	0	1	3	TCGA-E1-A7YJ	55	0	1	19.45	1	18.82	#NULL!	80	1	0	#NULL!	#NULL!	9.42209	9.48733	7.28225	6.54883	8.65339	7.98215	7.07551	1	9.54901	9.22917	3.11595	5.95494	5.4436	2.26365	9.68227	1.27558	8.51544	5.81601	9.37823	8.85476	7.98009	11.1931	8.68887	8.41634	8.77672	9.41079	7.66973	5.69892	1	1.95027	#NULL!	0.0702064	0
170	0	1	3	TCGA-E1-A7YK	52	0	1	12.42	0	12.42	#NULL!	90	1	0	#NULL!	#NULL!	9.26716	8.63742	7.72951	7.29644	8.92656	7.72902	7.44674	1	9.13835	9.80312	3.61557	5.44052	4.78263	3.02049	10.0224	1.34281	8.72223	6.20248	8.4371	8.34483	7.91659	10.5243	9.41985	8.22488	9.06887	9.1356	7.57613	6.08313	1	1.59757	#NULL!	0.0426024	0
171	0	1	3	TCGA-E1-A7YL	46	0	1	16.16	1	10.81	#NULL!	80	1	0	0	#NULL!	9.33056	8.74297	7.48092	8.01657	8.85527	7.62777	7.91623	2.78984	9.37692	9.98549	4.81799	6.2914	4.55968	2.57636	9.71497	1	8.42621	5.89612	9.6807	8.43463	8.03702	11.0349	8.95877	8.34112	8.51764	9.42619	7.2847	5.48289	1	2.72362	#NULL!	0.0610454	0
172	0	1	3	TCGA-E1-A7YM	63	0	1	21.29	1	16.33	#NULL!	80	1	0	1	#NULL!	8.74525	8.90801	7.79536	7.3484	9.09953	7.64835	7.22349	2.08876	9.13726	9.80751	4.63624	6.47213	2.49259	2.85929	9.72024	1.40059	8.61129	6.32999	8.69496	8.4662	7.78315	10.4054	7.81284	8.31594	8.90928	9.18439	7.70242	6.44485	1	5.75601	#NULL!	0.0611802	0.00185085
173	0	1	3	TCGA-E1-A7YN	63	1	1	23.88	1	15.93	#NULL!	80	1	0	0	#NULL!	9.1174	8.47225	7.65647	7.24889	8.94649	7.45687	7.16789	1.7417	9.34702	9.80833	3.92274	5.64778	2.32144	3.72743	10.5577	1	8.20507	6.8519	9.55779	8.28056	7.85922	10.7271	9.40131	7.77686	8.78579	8.98597	7.73331	7.52766	1	2.32144	#NULL!	0.106593	0
174	0	1	4	TCGA-E1-A7YO	45	0	1	74.97	1	72.01	#NULL!	100	0	0	#NULL!	#NULL!	8.88775	8.41894	8.79265	7.63814	9.42973	7.79492	6.91821	1	9.20507	9.82646	5.92621	6.00828	3.36886	4.09353	9.80555	1.35143	8.20924	6.84242	7.73719	8.18656	8.82429	10.9388	7.85262	7.9597	8.5145	9.62171	7.85084	6.75834	1	3.51524	#NULL!	0.0551753	0
175	0	1	4	TCGA-E1-A7YQ	58	1	1	51.84	1	37.75	#NULL!	60	1	0	#NULL!	#NULL!	8.88725	8.80523	7.91393	6.85664	9.08263	7.50194	7.56409	4.94661	9.53261	9.83304	4.61925	6.33094	4.72293	5.12331	9.26384	1.31518	8.21689	5.82333	9.54918	8.34965	8.05389	11.5293	8.90147	7.89421	8.08354	9.19462	7.41243	7.75199	1	6.94898	#NULL!	0.0132463	0
176	0	1	4	TCGA-E1-A7YS	71	0	1	15.31	0	15.31	#NULL!	80	1	0	#NULL!	#NULL!	8.64582	8.2121	9.09232	7.20063	9.28523	7.93254	6.72535	1	9.3368	9.72234	6.13567	5.36612	1	2.15996	7.16427	1	7.89332	7.31438	8.22068	8.01846	8.88914	11.0459	8.39691	8.09122	8.22415	9.20627	8.05313	2.97469	1	1.90012	#NULL!	0.0250224	0
177	0	1	2	TCGA-E1-A7YU	42	0	1	0.76	0	0.76	#NULL!	80	0	0	#NULL!	#NULL!	9.14558	8.87128	8.29591	8.02179	9.05969	7.87617	7.15448	1	9.23746	9.81493	5.03639	5.01946	2.06526	2.7499	9.93912	1.88633	8.73612	6.70861	7.89223	8.2185	8.02116	10.2552	8.12507	8.43787	8.73112	9.68796	7.71464	6.52758	1	6.45101	#NULL!	0.0209405	0
178	0	1	2	TCGA-E1-A7YV	26	1	1	32.42	1	31.14	#NULL!	90	1	0	1	#NULL!	8.81537	8.80858	8.41211	8.26424	9.12313	7.76815	7.071	1.37377	9.38828	9.81693	5.70239	6.07836	1.85845	5.77379	9.72448	1	8.53481	6.12254	8.6281	8.55801	8.80692	10.4567	7.73423	8.16992	8.13912	9.44138	7.8762	4.45992	1	6.60409	#NULL!	0.0178032	0
179	0	0	2	TCGA-E1-A7YW	28	0	1	36.79	1	35.64	#NULL!	90	1	0	#NULL!	#NULL!	9.12736	8.94461	8.64969	7.97848	9.34391	7.72058	7.66129	1.86634	9.37839	9.93098	5.05189	6.1469	3.48704	2.32346	9.70841	1.37803	8.66295	6.44905	7.94137	8.42579	8.19745	10.793	7.73706	8.01747	8.72692	9.43206	7.73269	5.61205	1	2.94193	#NULL!	0	0
180	0	0	1	TCGA-E1-A7YY	27	1	1	146.02	1	140.14	#NULL!	100	1	0	#NULL!	#NULL!	8.73651	8.22187	8.88982	7.55732	9.59513	7.25835	6.76268	1.3231	9.15216	9.78023	4.86135	6.15553	3.83429	4.66711	10.996	1.5669	8.82154	6.00381	7.51628	9.1977	8.71412	10.4795	7.7407	9.2643	8.20303	9.4705	7.83975	6.79951	1	7.21889	#NULL!	0.173946	0
181	0	0	1	TCGA-E1-A7Z2	58	1	1	13.07	1	8.84	#NULL!	80	0	0	0	#NULL!	8.72423	8.54565	7.99329	6.47053	9.27274	7.97582	7.43831	1.34373	9.18761	9.76262	4.40536	5.59554	3.4912	4.84018	10.1088	1.97112	8.66888	6.26895	8.69982	8.76995	8.04824	10.5133	7.31266	8.67955	8.19146	9.88694	7.88396	5.83719	1	7.45457	#NULL!	0.039801	0
182	0	0	0	TCGA-E1-A7Z3	31	1	1	73.42	1	68.07	#NULL!	#NULL!	1	0	#NULL!	#NULL!	8.99454	8.95312	8.28363	7.75315	9.53941	7.52052	7.253	1.69014	9.21724	9.78801	4.76692	5.67157	3.59715	5.14515	10.7505	1	8.97916	6.17583	8.285	8.78327	8.32933	11.0974	8.55019	8.4116	8.3487	9.52556	7.68921	5.56362	1	9.32126	#NULL!	0.0803068	0.0113069
183	0	0	0	TCGA-E1-A7Z4	35	0	1	144.94	1	142.54	#NULL!	90	1	0	1	#NULL!	9.0461	8.75369	8.11822	7.01655	8.62047	7.83137	7.9848	1	9.49109	9.54081	5.27347	6.07859	3.14449	1.81373	8.37582	1	8.78935	7.20653	7.65377	8.40502	8.14928	10.7664	7.87817	8.03734	8.37974	9.3703	7.66771	6.12944	1	4.27882	#NULL!	0.0120963	0
184	0	0	0	TCGA-E1-A7Z6	41	1	1	32.33	1	31.9	#NULL!	90	1	0	1	#NULL!	9.07851	8.68502	8.6007	7.61693	9.59143	7.55372	7.44156	1.88008	9.39285	9.89648	5.32172	6.44855	4.48169	4.07713	9.26241	1.38553	8.53658	6.25733	8.01772	8.38202	7.65497	11.1169	7.7628	7.88209	8.64712	9.51572	7.81523	5.47218	1	3.65115	#NULL!	0.00136524	0
185	0	0	1	TCGA-EZ-7264	47	1	0	39.45	0	39.45	#NULL!	80	0	0	#NULL!	#NULL!	8.59643	8.33241	8.96461	8.05962	9.22176	7.85546	6.92916	1	9.2524	9.82818	5.45129	6.17246	1.98507	2.08438	8.92091	1	7.91828	6.47174	7.22833	8.0044	8.98758	11.0601	7.64938	7.79629	8.26665	9.4766	8.2881	7.5843	1	1.98507	#NULL!	0.0445478	0
186	0	0	1	TCGA-F6-A8O3	34	0	0	0.23	0	0.23	#NULL!	60	#NULL!	0	#NULL!	#NULL!	9.21484	8.67887	8.42397	7.62421	9.87041	8.04024	7.19289	1	9.42244	10.1038	5.55053	5.58967	4.19819	2.44449	8.83934	1	8.14861	5.85958	7.44193	8.20672	8.81968	11.2405	8.14945	8.33858	8.41978	10.0309	7.9427	6.6952	1	3.82901	#NULL!	0.00990651	0
187	0	0	0	TCGA-F6-A8O4	44	0	0	0.2	0	0.2	#NULL!	80	#NULL!	0	#NULL!	#NULL!	9.07441	8.59548	8.43214	7.93405	9.42469	7.82472	7.67672	1	9.23137	9.82847	5.64425	5.35766	2.97846	4.55847	9.75289	1	8.73857	6.58721	8.14879	8.7522	8.3828	10.7826	7.37071	8.60255	8.342	9.76088	7.87137	6.43919	1	6.51857	#NULL!	0.0344565	0
188	0	1	4	TCGA-FG-5962	54	0	0	47.73	0	47.73	#NULL!	80	1	0	#NULL!	#NULL!	8.96402	7.95855	8.59647	7.55048	9.70201	7.45408	6.90152	1.27574	9.11962	9.91215	5.22393	6.91919	3.86265	4.34292	10.1825	1.27574	8.19046	6.28095	7.66867	8.59216	8.84617	10.8566	7.8947	8.32817	8.33709	9.59686	7.97887	7.27267	1	6.27933	#NULL!	0.0486213	0
189	0	1	3	TCGA-FG-5963	23	0	1	25.46	1	16.33	#NULL!	90	1	0	#NULL!	#NULL!	8.94813	9.03393	7.8737	7.4128	8.94502	7.76128	7.24857	1.29125	9.01288	10.0066	4.2844	6.38777	3.82667	3.28133	10.1361	1.29125	8.47112	6.98277	8.43327	8.64439	7.9649	11.0415	9.0179	8.39973	9.1787	9.31064	7.38626	8.73573	1	3.24619	#NULL!	0.0728604	0.00751543
190	0	0	1	TCGA-FG-5964	62	0	0	52.17	0	52.17	#NULL!	60	1	0	#NULL!	#NULL!	9.32861	8.52598	8.14455	8.05941	8.89676	8.01757	7.17482	1	9.16209	9.7921	4.12252	5.77514	3.4896	2.90702	9.61692	1	8.39331	7.07926	7.78987	8.58698	8.35452	10.7188	8.61361	8.47783	8.6012	9.42168	7.7427	7.53815	1	4.12252	#NULL!	0.0211364	0
191	0	0	2	TCGA-FG-5965	39	1	1	36.79	1	34	#NULL!	90	0	0	#NULL!	#NULL!	9.13606	8.75407	8.4857	8.60624	9.67173	7.90729	7.40288	1.80241	9.39071	10.0405	5.84548	6.09099	1.93161	4.23118	9.78083	1	8.5301	6.44715	8.33063	8.5984	8.68479	11.0319	7.95155	7.76565	8.82033	9.83203	7.92318	5.81351	1	4.31286	#NULL!	0.0403688	0
192	0	1	3	TCGA-FG-6688	59	1	0	18.76	1	13.3	#NULL!	80	1	0	#NULL!	#NULL!	8.97118	8.52751	7.20892	7.87143	9.20161	7.55812	7.98804	1.90781	9.41022	10.0126	3.52263	5.75344	3.03536	3.42941	9.73933	1	8.20958	6.08882	9.92005	8.45512	8.00491	10.5587	8.62125	7.76533	8.80972	9.42945	7.82169	6.89936	1	2.75896	#NULL!	0.0254773	0
193	0	0	0	TCGA-FG-6689	30	0	0	14.91	1	7.16	#NULL!	70	1	0	#NULL!	#NULL!	9.04801	8.49511	8.42042	7.6165	9.50853	7.53623	7.33192	1.5032	9.26578	9.66079	5.00655	5.98716	3.21652	2.59414	10.1227	1.28292	8.44346	6.17392	7.62032	8.76769	8.38534	10.3523	7.74245	8.12554	8.73948	9.47802	7.71665	5.67543	1	7.21661	#NULL!	0.0170376	0
194	0	0	1	TCGA-FG-6690	70	0	0	42.51	0	42.51	#NULL!	90	1	0	#NULL!	#NULL!	9.19123	8.45724	8.4634	7.81901	9.41685	7.66107	7.35829	1.34501	9.3312	9.90748	5.7847	5.44812	2.97137	1.60109	9.30158	1	8.44311	7.03641	7.44009	8.41373	8.54573	10.8773	7.73082	7.57924	8.52815	9.69994	7.9141	4.94507	1	3.70866	#NULL!	0.0170039	0
195	0	0	0	TCGA-FG-6691	23	1	0	41.29	1	29.99	#NULL!	100	0	0	#NULL!	#NULL!	8.94753	8.61772	8.4555	7.60943	9.22951	7.36066	7.32236	1.53075	9.37156	10.1087	6.08998	5.75209	2.42328	3.0349	8.18015	1	8.00106	7.29568	8.31697	8.38917	8.59262	11.3897	7.8228	7.41139	8.67556	9.52239	8.03585	5.66367	1	5.55935	#NULL!	0	0
196	0	1	4	TCGA-FG-6692	63	0	1	18.43	0	18.43	#NULL!	40	1	0	#NULL!	#NULL!	9.71724	9.32566	6.98888	7.85956	8.78228	7.69703	7.86543	1	9.55045	10.0765	3.2609	7.16097	2.22545	2.32157	9.20654	1.29543	8.32806	5.1132	10.015	8.88348	7.94291	10.8595	8.91985	8.41056	8.5316	9.22641	7.52525	7.50746	1	1.70853	#NULL!	0.121048	0
197	0	0	1	TCGA-FG-7634	28	0	0	15.34	0	15.34	#NULL!	60	0	0	#NULL!	#NULL!	8.97888	8.13777	8.41592	7.82139	9.50593	7.60674	7.08245	1	9.34444	10.0568	5.71319	5.90257	4.51391	4.71651	8.83303	1	7.71591	6.76881	9.09248	7.99254	8.74261	11.1649	8.38027	7.40858	8.77239	9.74906	7.82977	6.19899	1	1.26367	#NULL!	0.0248881	0
198	0	1	3	TCGA-FG-7636	48	0	0	17.87	0	17.87	#NULL!	90	1	0	#NULL!	#NULL!	9.39523	8.37228	8.30666	8.17219	9.30537	7.99096	7.55984	1	9.33925	10.1743	5.26182	5.11996	2.57652	3.20857	9.7765	1	8.5991	7.3764	7.48492	8.44389	8.37576	10.7786	7.08443	7.94765	8.56454	9.8021	8.09627	7.13649	1	5.27377	#NULL!	0.022807	0
199	0	0	2	TCGA-FG-7637	49	0	0	40.05	0	40.05	#NULL!	80	0	0	#NULL!	#NULL!	9.11488	7.94435	8.58181	7.4865	9.31136	7.59081	7.27069	1	9.44919	9.93318	6.45835	6.58718	1.88319	1.30351	9.42592	1	7.67795	7.04239	8.23256	7.99306	8.93681	11.2637	8.18855	7.60532	8.59277	9.87896	8.1614	5.24055	1	1	#NULL!	0.0518801	0
200	0	1	4	TCGA-FG-7638	31	1	0	22.54	1	13.37	#NULL!	100	1	0	#NULL!	#NULL!	8.93093	7.91048	8.36623	7.79018	9.74648	7.66297	7.23329	1	9.3085	9.84422	5.11541	6.2474	3.1754	3.57583	10.4282	1.36026	7.98304	6.25422	7.84017	8.2738	8.70604	10.7214	7.89304	8.02131	8.66947	9.97438	7.76554	6.18382	1	2.82516	#NULL!	0.0259748	0
201	0	0	1	TCGA-FG-7641	31	0	0	20.6	0	20.6	#NULL!	80	0	0	#NULL!	#NULL!	8.72022	8.11731	8.86812	7.91203	9.55404	7.38246	6.89939	1	9.09073	9.62545	5.5661	6.19277	3.1494	4.07426	9.74566	1	8.24174	6.08412	7.23544	8.41693	8.7994	10.7599	7.13852	8.28337	8.72859	9.53441	8.01037	6.39541	1	5.58775	#NULL!	0	0
202	0	0	2	TCGA-FG-7643	49	1	0	20.07	1	8.34	#NULL!	100	0	0	#NULL!	#NULL!	8.73074	9.03787	8.52577	7.18327	9.53222	7.37305	6.90719	1	9.24088	9.89545	4.36449	6.11402	4.83563	4.54732	10.7123	1	8.27045	5.97635	8.28795	8.99185	8.54838	11.248	7.52386	8.41882	8.67744	9.72733	7.93978	6.8417	1	7.43718	#NULL!	0.14408	0
203	0	1	2	TCGA-FG-8181	23	0	0	28.32	0	28.32	#NULL!	90	1	0	#NULL!	#NULL!	8.76341	7.99839	8.97384	7.52828	9.56741	7.04233	6.48202	1.94433	9.16237	9.66159	4.33582	6.4015	5.27248	6.09507	10.8947	1	8.61872	5.77771	7.76557	9.32103	8.67699	10.4873	7.18798	9.158	8.09801	9.63781	8.00519	6.55095	1	8.43058	#NULL!	0.115651	0
204	0	0	1	TCGA-FG-8182	35	0	0	13.67	0	13.67	#NULL!	80	0	0	#NULL!	#NULL!	9.06678	8.54699	8.71887	7.74379	9.34632	7.91362	7.20864	1	9.27303	9.6957	6.199	6.27891	2.487	2.11655	8.5184	1.29446	8.49774	6.75679	7.15794	8.53408	8.47295	10.9669	7.44401	7.72952	8.90391	9.33842	7.93916	5.77147	1	2.91992	#NULL!	0	0
205	0	1	3	TCGA-FG-8185	37	0	0	14.22	0	14.22	#NULL!	90	1	0	#NULL!	#NULL!	9.0709	8.74447	8.4094	7.92564	8.86525	7.89698	7.70142	1	9.48576	9.64803	5.41225	5.03079	2.13269	2.75943	9.76083	1.47069	8.61365	6.90807	7.67886	8.6413	8.47542	10.5156	7.83913	8.19978	8.39805	9.55624	7.7214	5.4758	1	1.64275	#NULL!	0.00369374	0
206	0	1	2	TCGA-FG-8186	42	1	0	16	0	16	#NULL!	70	1	0	#NULL!	#NULL!	9.00621	8.25086	8.19919	7.99749	9.29068	7.76988	7.35735	1	9.31703	9.66323	5.4062	7.06516	3.95795	3.10833	9.43308	1.70976	7.94367	6.72882	8.09882	8.02778	8.49266	10.9328	8.14905	7.88092	8.6248	9.70789	7.93231	5.01514	1	2.97422	#NULL!	0.0192106	0
207	0	0	2	TCGA-FG-8187	31	0	0	20.07	0	20.07	#NULL!	90	0	0	#NULL!	#NULL!	8.8567	8.24044	8.11267	7.5692	9.54973	7.59896	7.53869	1.35016	9.11767	9.69975	4.55427	6.64163	3.32477	3.4408	9.48649	1	8.26362	6.35216	7.824	8.20214	8.1829	10.7307	7.74924	7.94536	9.16648	9.40874	7.78637	6.66224	1	4.97801	#NULL!	0	0
208	0	0	2	TCGA-FG-8188	41	0	0	14.95	1	12.61	#NULL!	90	0	0	#NULL!	#NULL!	8.97402	8.42912	8.3265	7.77246	9.29294	7.68598	7.50036	1.68793	9.37937	9.91114	4.97873	5.4205	1.91003	3.07031	8.65555	1	8.56898	6.65947	7.95276	8.37324	8.42411	10.658	7.60228	8.04185	8.77819	9.59823	7.7494	5.58982	1	1.68793	#NULL!	0.000170509	0
209	0	0	1	TCGA-FG-8189	33	1	0	22.5	0	22.5	#NULL!	70	1	0	#NULL!	#NULL!	8.6982	7.99845	9.27914	7.88326	9.83434	7.159	6.40247	1.64815	9.06097	9.77044	4.96998	6.912	3.58866	5.15775	10.8911	1	8.83452	6.13145	7.19962	9.2796	8.98209	10.5383	6.78027	9.16399	8.20807	9.66072	8.25813	6.66234	1	8.1396	#NULL!	0.179444	0
210	0	1	4	TCGA-FG-8191	30	0	0	32.59	0	32.59	#NULL!	80	1	0	#NULL!	#NULL!	8.88732	8.40977	8.38346	7.55563	9.28838	7.55163	7.30537	1.31005	9.56196	9.74584	4.45108	6.25096	6.05357	3.23651	9.54549	1	8.33864	6.01088	7.96798	8.34406	8.04248	10.4793	7.63666	7.68232	8.92325	9.35954	7.96557	6.08779	1	3.0677	#NULL!	0.0265847	0
211	0	0	1	TCGA-FG-A4MT	27	1	0	38.24	1	16.39	#NULL!	100	0	0	#NULL!	#NULL!	8.81199	8.35754	8.0828	6.79292	8.47971	8.3105	7.43948	1	9.36493	9.6229	4.88818	4.87467	1.50386	2.83109	7.22539	1	9.0103	8.14153	7.61187	8.0245	8.18317	11.1257	6.85466	8.31922	7.6642	9.32749	7.69303	6.89152	1	3.31957	#NULL!	0.00362683	0
212	0	1	2	TCGA-FG-A4MU	58	0	0	10.71	0	10.71	#NULL!	60	#NULL!	0	0	#NULL!	9.36295	9.42538	7.55145	7.18175	8.93432	7.82086	7.31976	1.80312	9.56064	9.79233	3.26465	6.1706	1.97207	4.27611	9.08918	1	8.31005	4.93424	9.99204	8.84025	8.24388	11.2989	9.13885	8.00233	8.57118	9.56198	7.69546	7.5438	1	1	#NULL!	0.0214609	0.0037909
213	0	1	2	TCGA-FG-A4MW	63	0	1	18.36	1	7.42	#NULL!	80	1	0	0	#NULL!	9.3805	9.25898	7.45437	7.48689	9.01213	7.57737	7.2768	1.52319	9.42474	9.6376	3.42578	5.49619	2.11913	2.87168	9.96271	1	8.76795	6.36642	9.28255	8.84891	8.22078	11.2639	8.76299	8.52412	8.64097	9.29378	7.64308	6.25442	1	3.14726	#NULL!	0.0454015	0
214	0	0	0	TCGA-FG-A4MX	47	0	0	18.69	0	18.69	#NULL!	100	1	0	0	#NULL!	9.28421	9.38332	7.62007	6.97753	8.3985	7.95577	7.84758	1	9.30453	8.96293	3.40154	4.46962	3.64278	1.69515	8.52965	1	9.3622	5.59909	7.71939	8.59738	8.02508	9.65012	9.48454	7.77823	7.9596	8.92008	7.38582	5.53656	1	2.94935	#NULL!	0.0366097	0
215	0	0	2	TCGA-FG-A4MY	44	1	0	23.69	0	23.69	#NULL!	80	1	0	#NULL!	#NULL!	8.78849	8.96493	8.06302	7.28426	8.8129	8.07952	6.91398	1	9.241	9.44652	4.3005	5.11564	2.10184	4.3249	9.9097	1.51276	9.13077	6.53822	8.00821	8.61948	8.05265	10.6925	8.61652	8.22813	8.78932	9.25538	7.63947	5.88	1	5.5083	#NULL!	0.0626913	0
216	0	0	2	TCGA-FG-A60J	47	1	0	14.75	0	14.75	#NULL!	90	0	0	1	#NULL!	9.27269	8.74238	8.02195	7.34259	9.2995	7.86509	7.49574	1	9.24305	9.5771	4.30646	6.68475	4.90003	3.89637	9.15964	1	8.71428	6.73183	8.19263	8.58945	8.46702	10.9118	7.32746	8.00088	8.43552	9.71313	7.74689	6.93767	1	6.49142	#NULL!	0.0102696	0
217	0	0	2	TCGA-FG-A60K	34	1	0	17.81	0	17.81	#NULL!	60	0	0	#NULL!	#NULL!	9.00737	8.05132	8.50728	8.40618	9.22258	7.63634	7.19601	2.1369	9.44646	9.83769	5.37896	5.84891	3.37384	1.81987	9.22643	1	7.89438	6.47629	7.39007	7.79426	8.39158	10.9322	7.531	7.52232	8.76095	9.56761	7.85766	7.20396	1	1.99092	#NULL!	0.0445275	0.00283555
218	0	0	0	TCGA-FG-A60L	34	1	0	21.52	0	21.52	#NULL!	100	0	0	#NULL!	#NULL!	9.00946	8.86389	6.84362	8.03284	8.12537	8.07808	7.88075	1	9.15569	9.70037	3.38226	5.38392	2.12145	2.63678	9.64503	1	8.98474	7.20466	7.71426	8.46506	7.50094	10.3676	8.95305	8.71999	8.66428	9.25917	7.22432	5.02244	1.93688	2.97519	#NULL!	0.034976	0
219	0	0	1	TCGA-FG-A6IZ	60	0	0	15.01	0	15.01	#NULL!	100	1	0	1	#NULL!	9.09165	8.22249	7.02472	7.94118	8.29104	8.34798	7.61744	2.00353	9.19148	9.61343	3.22	5.6467	3.12147	2.15051	8.80553	1.35907	8.49706	7.65297	7.50098	8.08839	7.87942	10.1899	8.67504	9.11078	8.30826	9.49067	7.33632	5.87537	1	1	#NULL!	0.0960234	0
220	0	0	1	TCGA-FG-A6J1	44	1	0	16.43	0	16.43	#NULL!	70	1	0	1	#NULL!	9.01423	8.28666	7.1217	8.19128	8.67892	7.98344	7.78347	1	9.12773	9.88653	3.49227	5.71297	4.74551	2.79845	8.90996	1	8.59787	7.33238	7.64331	8.04153	7.59764	10.4242	8.55157	9.1153	8.37226	9.46855	7.2065	5.96027	1	2.71133	#NULL!	0.0208253	0
221	0	1	3	TCGA-FG-A6J3	52	1	0	22.24	1	9.36	#NULL!	90	1	0	1	#NULL!	8.80728	8.58435	6.70529	6.8133	7.6722	7.79872	8.0981	1	9.04566	9.75213	1	5.87935	6.54399	2.14145	9.60616	1	8.5911	6.67651	9.81689	8.16399	7.6365	10.0277	10.313	8.8172	8.62157	8.94098	7.47038	4.42877	1	1	#NULL!	0.152226	0
222	0	0	1	TCGA-FG-A70Y	20	1	0	28.52	1	16.1	#NULL!	80	0	0	#NULL!	#NULL!	9.09518	8.74954	8.05448	7.63551	8.9942	7.94692	7.49821	1	9.23423	9.99685	4.43884	5.21335	1.81373	3.28177	9.64894	1.34981	8.79402	6.89963	7.76648	8.52443	8.21792	10.6842	8.24966	8.28243	8.88833	9.74266	7.65377	5.5562	1	2.86313	#NULL!	0.0189003	0
223	0	1	2	TCGA-FG-A70Z	53	1	0	10.78	0	10.78	#NULL!	#NULL!	1	0	#NULL!	#NULL!	9.26393	8.65808	7.68134	7.58456	9.29539	7.75644	7.61297	2.67642	9.41654	9.94816	4.70011	6.97765	3.71085	5.6601	10.0344	1	8.40931	6.02686	9.35296	8.55472	8.65174	11.048	8.20343	8.23308	8.5004	9.34758	7.52313	4.97324	1	6.08439	#NULL!	0.0536108	0
224	0	0	1	TCGA-FG-A710	50	1	0	36.63	0	36.63	#NULL!	80	0	0	#NULL!	#NULL!	9.06777	8.22371	8.18826	7.67163	9.04257	7.80883	7.20127	1	9.3272	9.6406	5.20521	6.27423	3.61337	3.5047	9.72277	1.30099	8.13541	5.93728	7.72684	8.2147	8.248	10.9352	8.46829	8.24499	8.59982	9.43227	7.53487	6.38643	1	3.20593	#NULL!	0.00958928	0
225	0	0	1	TCGA-FG-A711	33	1	1	48.65	1	41.95	#NULL!	90	0	0	#NULL!	#NULL!	9.10437	8.60883	7.99074	7.80844	9.16543	7.84311	7.6116	1.62978	9.31126	9.79051	4.70065	5.39769	3.65027	3.18546	9.54499	1.36367	8.79833	7.13739	7.1608	8.62779	8.10613	10.3702	7.96083	8.37921	8.50507	9.74243	7.53611	5.25897	1.62978	6.50782	#NULL!	0.0463953	0
226	0	0	2	TCGA-FG-A713	74	1	0	20.43	0	20.43	#NULL!	60	1	0	#NULL!	#NULL!	8.87151	8.24783	8.59686	7.93343	9.46227	7.52361	6.89347	1	8.90611	9.55047	5.15147	6.24181	3.39042	5.17162	10.7522	1	8.82004	5.89647	7.26163	9.07367	8.48279	10.7348	7.84517	8.97443	8.56475	9.65981	7.82711	6.54291	1	6.59873	#NULL!	0.14882	0
227	0	1	3	TCGA-FG-A87N	37	1	0	18.63	0	18.63	#NULL!	80	1	0	1	#NULL!	9.40276	9.13285	8.43546	7.55763	8.79442	7.74465	7.07703	1.63626	9.42329	9.92407	5.39869	6.21291	3.12964	1.78203	9.47154	1.25967	8.37099	6.72864	7.99088	8.89221	8.78374	11.116	8.13164	8.07583	8.60229	8.65449	7.90816	6.21452	1	2.02202	#NULL!	0.158798	0
228	0	1	3	TCGA-FG-A87Q	61	1	0	5.72	0	5.72	#NULL!	80	1	0	0	#NULL!	9.20554	8.61844	7.48038	7.26515	9.17276	7.72154	7.62861	2.09628	9.24346	9.44004	3.94113	6.91272	1.91421	2.78886	10.3338	1	8.36737	6.22227	9.17346	8.41679	7.97983	11.1385	8.79626	8.19394	9.06944	9.33541	7.53898	5.96981	1	2.25027	#NULL!	0.0459465	0.00331546
229	0	1	2	TCGA-FN-7833	25	0	0	27.5	0	27.5	#NULL!	80	1	0	#NULL!	#NULL!	9.14554	8.83551	8.26865	7.31961	9.50041	7.61297	7.44665	1.31547	9.33979	9.98625	5.01013	5.77247	2.17109	1.90975	9.53729	1	8.39979	6.13225	8.46327	8.39205	8.39205	10.8367	8.48287	7.7409	8.76534	9.37871	7.86559	4.99659	1	3.36499	#NULL!	0	0
230	0	0	1	TCGA-HT-7467	54	0	0	0.1	0	0.1	#NULL!	100	#NULL!	0	#NULL!	#NULL!	8.78063	8.25776	8.64851	7.38257	9.65237	7.48416	6.78375	1	9.23057	9.76963	5.2214	5.74208	4.07206	4.16441	10.1282	1	8.35275	6.72331	7.77203	8.59069	8.73746	10.5864	8.28901	8.29914	9.19423	9.6146	7.89804	7.81746	1	7.22321	#NULL!	0.160317	0.00234695
231	0	1	4	TCGA-HT-7468	30	0	0	6.67	0	6.67	#NULL!	80	0	0	#NULL!	#NULL!	9.07595	8.08073	8.62019	8.13495	9.87315	7.63174	7.21412	1.49671	9.52515	10.2795	5.88699	5.95045	2.27346	2.70531	9.2495	1.49671	7.63639	6.90545	8.11921	7.83958	8.83551	11.456	7.80703	7.55558	8.84765	9.78895	8.05968	7.20401	1	1	#NULL!	0.109063	0
232	0	1	4	TCGA-HT-7469	30	0	1	11.53	1	3.02	#NULL!	#NULL!	1	0	#NULL!	#NULL!	9.12088	8.77967	8.40789	9.07977	10.0209	7.90956	7.45165	1.50162	9.19242	9.32152	5.90902	7.21579	1.50162	2.65514	9.19942	1	8.29023	6.03951	9.29495	8.37618	8.10982	9.99329	7.35467	7.8902	8.90422	9.51457	7.80443	7.41776	1	1.28194	#NULL!	0.00714039	0.0116738
233	0	1	4	TCGA-HT-7470	37	0	1	40.08	0	40.08	#NULL!	90	1	0	#NULL!	#NULL!	8.89	8.35669	8.58531	8.15481	9.82078	7.48836	7.11687	1.4961	9.30381	9.90381	5.30275	6.19765	2.17807	4.75538	10.2675	1	8.39015	6.31482	7.74615	8.83258	8.81692	10.5158	7.84492	8.08568	8.92289	9.92611	7.9683	6.87006	1	5.52753	#NULL!	0.102089	0
234	0	1	4	TCGA-HT-7471	37	1	0	0.13	0	0.13	#NULL!	80	#NULL!	0	#NULL!	#NULL!	9.03123	8.16106	8.55474	8.28004	9.41154	7.79988	7.12555	1	9.41885	9.88061	5.71176	6.18624	2.97564	2.41235	9.15312	1.57459	7.87964	5.89608	8.1236	8.00482	8.75154	10.9558	8.23003	8.05061	8.42236	9.57603	7.90253	5.82076	1	2.31302	#NULL!	0.0343899	0.00255731
235	0	0	1	TCGA-HT-7472	38	0	0	0.03	0	0.03	#NULL!	#NULL!	0	0	#NULL!	#NULL!	8.97736	8.76285	8.42167	7.65255	9.82109	7.44077	7.34812	1.28871	9.5266	9.9877	5.73733	5.82434	3.83706	3.40162	10.5277	1	8.11179	6.37626	8.18619	7.78401	8.80943	11.0411	8.15662	7.64961	8.81296	9.74005	7.75753	7.08554	1	1	#NULL!	0.0371217	0
236	0	0	2	TCGA-HT-7473	28	0	0	16.52	0	16.52	#NULL!	80	1	0	#NULL!	#NULL!	8.70883	8.5483	8.51513	7.86108	9.69806	7.50498	7.65344	1.74146	9.37399	10.4882	5.61884	6.79231	4.9355	4.33608	8.87104	1	7.86011	6.32503	8.87911	8.27161	8.31544	11.2242	7.90884	7.37338	8.89439	9.22492	7.90297	5.72501	1	1.90231	#NULL!	0.00973431	0
237	0	0	2	TCGA-HT-7474	52	0	0	3.75	0	3.75	#NULL!	60	0	0	#NULL!	#NULL!	8.81641	8.40655	8.56425	7.37856	9.79826	7.34802	7.29517	1.30388	9.24481	9.75871	5.00053	5.5989	3.04741	4.21063	10.4946	1.30388	8.24847	5.83355	7.91768	8.90262	8.56811	10.4765	7.92608	8.28761	8.82411	9.97645	7.83066	6.21825	1	5.21082	#NULL!	0.146479	0
238	0	1	2	TCGA-HT-7475	67	0	0	17.41	0	17.41	#NULL!	70	1	0	#NULL!	#NULL!	9.004	8.17612	8.69758	7.12287	9.54637	7.98721	7.19568	1	9.23227	9.62643	5.43298	6.3854	2.66603	3.58122	9.94566	1.28525	8.65675	6.47505	7.53222	8.55636	8.62133	10.3107	7.21016	8.35117	8.56084	9.51553	7.95184	6.67835	1	7.05557	#NULL!	0.167052	0
239	0	0	0	TCGA-HT-7476	26	0	0	6.54	0	6.54	#NULL!	80	1	0	#NULL!	#NULL!	9.05553	8.45227	8.29642	7.5107	9.25379	7.5396	7.21049	1.34536	9.24463	10.0898	5.02299	6.18399	3.08109	7.86193	10.347	1	8.54914	6.69996	8.74661	8.8165	8.56444	10.5372	8.0684	8.46771	8.38981	9.53943	7.69038	6.37497	1	7.87352	#NULL!	0.132706	0
240	0	1	3	TCGA-HT-7477	62	0	0	24.24	0	24.24	#NULL!	80	1	0	#NULL!	#NULL!	9.12275	9.07117	8.05804	7.1188	8.94687	7.85082	6.7203	2.38762	9.36103	9.8502	5.10643	5.5803	5.10023	4.14259	8.82264	1.31896	8.25593	6.58006	8.75961	8.40016	8.76568	11.1914	7.48294	8.36772	8.35243	9.35619	7.5555	3.96564	1	2.47725	#NULL!	0.0181572	0
241	0	0	0	TCGA-HT-7478	36	0	0	6.37	0	6.37	#NULL!	80	1	0	#NULL!	#NULL!	9.10193	8.82793	7.96422	8.42515	9.27008	7.26033	7.31772	2.22177	9.36226	10.0977	4.73011	6.33511	2.22177	2.96764	10.0191	1.29409	7.98057	6.15507	8.27995	8.50967	8.58208	10.4835	8.04459	7.66385	8.68101	9.70536	7.83507	6.20509	1.29409	3.9143	#NULL!	0.0678867	0
242	0	1	3	TCGA-HT-7479	44	0	0	40.31	1	23.16	#NULL!	#NULL!	1	0	#NULL!	#NULL!	8.86955	8.29926	8.28793	7.5125	9.55312	7.48179	7.63884	1.56412	9.22408	9.92624	4.67051	6.18369	4.32877	3.80555	9.70138	1	8.36973	6.03998	8.24532	8.43242	8.1666	10.6927	7.77877	7.75609	9.11638	9.48464	7.88617	7.47188	1	1.75931	#NULL!	0	0
243	0	0	1	TCGA-HT-7480	33	0	0	75.13	1	63.83	#NULL!	80	1	0	#NULL!	#NULL!	8.95047	8.23496	8.6829	8.43015	9.70773	7.67082	6.93641	1.47256	9.20571	9.94179	6.09682	6.54843	2.31329	3.03405	9.42245	1	7.84627	6.17668	7.72157	8.16647	8.79989	11.251	7.33775	7.74955	8.66081	9.50428	8.0425	7.31997	1	5.53717	#NULL!	0.0241756	0
244	0	0	1	TCGA-HT-7481	39	0	0	95.86	1	100.89	#NULL!	#NULL!	1	0	#NULL!	#NULL!	8.90359	8.30227	8.33463	7.75227	9.78232	7.50943	7.11981	1	9.36956	9.70456	5.49276	5.88582	4.04352	3.64355	9.86996	1	7.97995	6.33797	7.68192	8.32049	8.7191	10.3666	7.84589	7.9945	9.17825	9.69006	7.8828	7.08886	1	6.376	#NULL!	0.0260066	0
245	0	0	2	TCGA-HT-7482	18	1	0	106.87	1	12.29	#NULL!	100	1	0	#NULL!	#NULL!	8.79893	8.38459	8.15333	7.63036	9.5417	7.38129	7.5111	1	9.37998	9.67654	5.09193	6.1176	3.31383	4.71964	9.59235	1.32187	8.21774	6.11304	7.92956	8.31531	8.23294	10.6157	7.6916	7.51244	9.05091	9.38538	7.70285	7.22507	1	4.99193	#NULL!	0	0
246	0	0	2	TCGA-HT-7483	14	0	0	172.63	0	172.63	#NULL!	80	1	0	#NULL!	#NULL!	8.98078	8.42164	8.64687	7.34439	9.62982	7.56651	7.17301	1	9.50522	9.94625	5.74571	5.9877	2.0335	5.39051	9.41113	1.54488	8.24871	5.42145	8.61059	8.51447	9.00598	10.8518	8.20205	7.78897	8.69861	9.91164	7.9429	5.629	1	3.96896	#NULL!	0.0294786	0
247	0	0	0	TCGA-HT-7485	42	0	0	4.01	0	4.01	#NULL!	100	0	0	#NULL!	#NULL!	8.75819	8.36834	8.27746	7.95737	9.91762	7.41439	7.52158	1	9.38383	10.1555	5.59392	6.40087	4.08274	2.92333	8.40299	1	8.05796	5.5011	8.45967	8.40543	8.53578	11.2711	7.37722	7.50743	9.02144	10.1554	7.92109	5.28978	1	4.09934	#NULL!	0.010796	0
248	0	1	3	TCGA-HT-7601	30	1	0	5.03	0	5.03	#NULL!	80	1	0	#NULL!	#NULL!	9.03831	8.57145	8.0494	8.49304	9.65802	7.50015	7.21702	1.30351	9.40081	10.0484	4.86729	6.21491	2.43313	3.72035	10.022	1.30351	8.19095	6.45835	8.48927	8.37537	8.60149	10.8254	9.06931	7.6101	8.92303	9.44095	7.75024	5.43486	1.30351	4.34312	#NULL!	0.037913	0.000286069
249	0	0	1	TCGA-HT-7602	21	0	0	29.83	0	29.83	#NULL!	80	0	0	#NULL!	#NULL!	8.96895	8.48636	7.9362	7.57562	9.50675	7.4598	7.73976	1.35494	9.28922	9.93382	4.12383	6.15422	3.71221	2.38204	9.86894	1	8.1697	5.457	8.3515	8.40604	7.9736	10.6757	7.95507	7.66037	9.29552	9.71078	7.6433	6.42618	1	2.14126	#NULL!	0	0
250	0	0	1	TCGA-HT-7603	29	0	0	23.16	0	23.16	#NULL!	60	1	0	#NULL!	#NULL!	8.83949	7.73757	8.4567	7.5211	9.35381	7.33787	7.2638	1.49993	9.49389	10.01	3.78758	5.84537	3.84576	4.26937	10.729	1	8.53156	6.44629	7.19447	8.96636	8.35028	9.86553	6.93444	8.96252	8.36043	9.42316	7.84535	6.73359	1	7.77382	#NULL!	0.161435	0
251	0	0	0	TCGA-HT-7604	50	0	0	122.37	0	122.37	#NULL!	#NULL!	1	0	#NULL!	#NULL!	9.11116	8.68784	8.58198	7.71319	9.29618	7.70642	7.43623	1	9.56886	9.89854	5.55402	5.4136	3.83621	2.45295	9.00449	1.28337	8.51556	6.7267	7.50909	8.34332	8.70052	10.7869	7.44926	7.73525	8.49356	9.43747	7.91341	7.12965	1	1	#NULL!	0.0360306	0
252	0	0	1	TCGA-HT-7605	38	0	0	4.57	0	4.57	#NULL!	60	0	0	#NULL!	#NULL!	8.82793	8.04865	8.44783	7.84026	9.73782	7.38478	7.17683	1	9.22044	9.80255	5.09869	6.96411	3.199	4.18591	10.1424	1	8.11897	5.82801	7.7571	8.56765	8.58058	10.7898	7.7561	8.32649	8.86059	9.78929	7.79145	6.38845	1	6.65849	#NULL!	0.0443189	0
253	0	0	0	TCGA-HT-7606	30	1	0	17.28	0	17.28	#NULL!	80	1	0	#NULL!	#NULL!	8.78017	8.22064	8.45785	7.20341	9.52655	7.84543	7.45976	1	9.73699	9.31733	6.02136	4.76778	2.83209	1.26896	8.6034	1	8.17774	6.26416	8.18945	8.09936	9.14758	10.2398	7.5998	7.94092	8.30314	9.23919	7.79904	6.01523	1	6.14563	#NULL!	0.0368528	0
254	0	0	0	TCGA-HT-7607	61	1	1	3.15	0	3.15	#NULL!	70	0	0	#NULL!	#NULL!	8.71726	8.04266	8.74081	7.88431	9.66955	6.92981	6.79385	1	9.16828	9.78245	5.19955	6.36028	3.2777	4.59329	10.7471	1.2902	8.10095	5.94445	8.01492	8.83209	8.90771	10.7021	8.02366	8.32947	8.45117	9.80494	8.02186	6.40363	1	6.68905	#NULL!	0.150571	0
255	0	0	2	TCGA-HT-7608	61	0	0	22.04	0	22.04	#NULL!	100	0	0	#NULL!	#NULL!	8.96104	7.9703	8.39967	7.57564	9.69166	7.50206	7.57297	1	9.16138	9.87932	5.43128	7.09704	2.94425	2.33358	10.3505	1.3359	7.85348	5.73603	8.24072	7.98445	8.38887	11.3513	8.4072	7.77913	8.84293	9.92773	7.70028	5.97481	1	1.78741	#NULL!	0	0
256	0	1	2	TCGA-HT-7609	34	0	0	45.96	0	45.96	#NULL!	90	1	0	#NULL!	#NULL!	9.17383	8.62694	8.50812	7.73151	9.73747	7.94277	7.639	1	9.44688	9.8428	5.61896	5.29025	2.66396	3.6276	8.56234	1	8.6343	6.83666	7.93409	8.44717	8.56557	11.0245	7.36703	7.63453	8.65183	9.6368	7.9215	5.7348	1	2.92229	#NULL!	0	0
257	0	0	2	TCGA-HT-7610	25	1	0	56.04	1	39.59	#NULL!	#NULL!	0	0	#NULL!	#NULL!	8.89221	8.46199	9.00115	7.84438	10.0268	7.31242	6.83684	1	9.28181	9.9346	6.12178	6.16611	2.77241	4.7176	9.96973	1	8.35304	6.39244	7.31094	8.64862	9.02647	11.0331	6.97075	8.20771	8.46697	9.72889	8.14657	6.30607	1	7.26453	#NULL!	0.0538926	0
258	0	0	2	TCGA-HT-7611	36	0	0	57.56	0	57.56	#NULL!	90	0	0	#NULL!	#NULL!	8.99665	8.61961	8.53895	7.63739	9.6682	7.66211	7.31022	2.05135	9.30563	9.78242	6.13811	6.34169	5.99549	3.13368	9.03546	1	8.34924	5.76509	8.88717	8.33599	8.49181	11.3071	7.90806	7.76169	8.67987	9.66469	7.90277	6.65205	1	2.15427	#NULL!	0.0142827	0
259	0	1	4	TCGA-HT-7616	75	0	1	0.23	0	0.23	#NULL!	80	0	0	#NULL!	#NULL!	8.60498	8.04124	8.62065	7.57347	9.49791	7.4372	6.94258	1	9.51295	9.65542	5.40962	5.09347	4.01155	3.66546	9.94185	1.68849	7.90789	6.28402	8.58531	7.96749	8.7309	10.3789	9.04233	7.65827	8.30556	9.05236	7.98873	5.14186	1	1.40239	#NULL!	0.0781151	0
260	0	1	4	TCGA-HT-7620	40	0	0	14.26	1	9.2	#NULL!	#NULL!	1	0	#NULL!	#NULL!	8.77611	8.31389	8.13527	7.47498	9.41568	7.56029	7.14217	1	9.22577	9.64147	5.04961	5.50027	1.71964	2.54503	9.42819	1	8.16055	6.10188	7.3166	8.26718	8.41019	10.3515	8.09196	7.7425	9.40901	9.56903	7.91453	7.82651	1	4.45184	#NULL!	0.0285421	0
261	0	0	1	TCGA-HT-7676	26	0	0	0.16	0	0.16	#NULL!	60	#NULL!	0	#NULL!	#NULL!	9.31234	8.65076	8.13529	7.68696	8.97541	7.7211	7.61027	1	9.4191	10.0031	5.22869	5.45707	2.33529	1.95574	8.8921	1.33662	8.46743	7.24767	8.07688	8.43584	8.29546	10.7144	7.58988	7.96169	8.71775	9.6496	7.80922	5.44305	1	3.70842	#NULL!	0.029391	0
262	0	1	4	TCGA-HT-7677	53	0	0	16.23	0	16.23	#NULL!	80	1	0	#NULL!	#NULL!	9.05909	8.17834	8.5979	8.20115	9.57314	7.83006	7.03787	1	9.45755	9.82629	5.92475	6.19405	2.73378	1.8989	9.60631	1	8.06451	5.73922	7.80292	7.81961	8.96223	11.1623	7.86533	7.74942	8.91185	9.7248	7.97138	5.67882	1	1.25573	#NULL!	0.0771657	0
263	0	0	0	TCGA-HT-7680	32	1	0	0.76	0	0.76	#NULL!	80	0	0	#NULL!	#NULL!	8.63634	8.2969	8.38212	7.35898	9.81995	6.9312	7.88021	1.56463	9.22175	10.2353	4.31629	6.92311	4.91087	3.82936	10.8822	1	7.98086	5.59011	9.16985	8.05492	8.13058	11.326	8.8393	7.48418	8.65106	9.44057	7.8635	2.84239	1.32165	3.8732	#NULL!	0.0313978	0
264	0	0	2	TCGA-HT-7681	29	1	0	44.65	0	44.65	#NULL!	80	0	0	#NULL!	#NULL!	8.94091	8.10081	8.28507	7.83266	9.5285	7.55029	7.13681	1.8475	9.26188	9.9152	5.04337	6.30804	3.83352	4.30435	10.1578	1	8.38617	6.66829	8.01713	8.52896	8.42826	10.6457	7.74281	8.62976	8.54106	9.72523	7.90329	6.72209	1.36783	5.40024	#NULL!	0.122664	0
265	0	1	2	TCGA-HT-7684	58	0	0	6.04	0	6.04	#NULL!	80	0	0	#NULL!	#NULL!	8.92387	8.46237	7.30367	6.74249	8.58808	7.36523	7.83847	1	9.5582	9.48609	3.31277	6.44171	4.23721	1	10.2448	1	8.63919	5.75778	8.32043	8.53695	7.85038	10.2989	8.73791	8.32606	8.46628	9.48685	7.34346	5.69738	1	3.75947	#NULL!	0.0107267	0
266	0	1	3	TCGA-HT-7686	29	1	0	42.71	0	42.71	#NULL!	80	1	0	#NULL!	#NULL!	9.11163	8.66167	8.16793	7.9539	9.27306	7.49204	7.0135	3.41927	9.58557	10.0502	4.74517	5.43946	2.61381	1.90118	10.3411	1	8.52076	6.9192	8.42217	8.44037	8.66425	10.4557	8.75694	7.85857	8.98216	9.43704	7.91821	6.09807	1	2.61381	#NULL!	0.0306556	0
267	0	1	4	TCGA-HT-7687	74	0	0	0.1	0	0.1	#NULL!	100	#NULL!	0	#NULL!	#NULL!	9.10089	8.38179	8.86783	7.82401	9.46658	7.75025	6.80163	1.30351	9.43034	9.7107	6.13468	5.54617	4.27843	3.17499	9.63836	1	8.09012	7.35896	7.59227	8.16798	9.11138	11.2572	7.77363	8.01591	8.63032	9.52812	8.0367	6.9386	1	3.67252	#NULL!	0.086388	0
268	0	1	4	TCGA-HT-7688	59	0	0	31.67	0	31.67	#NULL!	60	1	0	#NULL!	#NULL!	8.71238	8.14349	8.9857	7.49453	9.61988	7.41221	6.72679	1	9.30442	9.74065	5.5187	6.14937	4.28409	4.59039	10.5122	1	8.55207	6.28555	7.44529	8.83516	8.99117	10.4147	7.13489	8.77743	8.40256	9.53112	8.14651	6.87169	1	7.46463	#NULL!	0.0825268	0
269	0	0	1	TCGA-HT-7689	58	1	0	14.95	0	14.95	#NULL!	60	1	0	#NULL!	#NULL!	8.5447	9.02474	8.24043	7.21307	9.60347	7.64288	7.39762	1	9.48068	9.99296	5.18998	5.67798	2.31464	2.91504	9.36611	1	8.33115	6.7057	7.60628	7.913	8.49619	10.8096	8.03194	7.83227	8.75049	9.41728	7.98768	7.24821	1	5.2304	#NULL!	0.00563617	0
270	0	1	2	TCGA-HT-7690	29	0	0	0.1	0	0.1	#NULL!	100	0	0	#NULL!	#NULL!	9.26278	8.82841	8.1718	7.49114	9.11785	7.98546	7.09273	1.61421	9.58257	9.55491	4.83383	5.97029	6.97997	5.2029	9.47709	1.61421	8.55772	7.07016	8.86955	8.61829	8.32193	10.2795	8.31593	8.26484	8.70143	9.5617	7.75526	5.30718	1	6.10761	#NULL!	0.0424397	0
271	0	0	0	TCGA-HT-7691	31	1	0	0.1	0	0.1	#NULL!	#NULL!	0	0	#NULL!	#NULL!	8.98263	9.19365	7.80129	7.42858	9.04624	7.32089	7.52125	1	9.29135	10.1637	3.36925	7.12489	3.36925	3.69746	10.5751	1	8.16884	5.97405	8.44857	8.14647	8.10729	11.6698	8.949	7.97731	8.44231	9.54114	7.74833	5.64889	1	7.08078	#NULL!	0.0130638	0
272	0	0	2	TCGA-HT-7692	43	0	0	2.96	0	2.96	#NULL!	100	1	0	#NULL!	#NULL!	9.13046	8.29676	7.90571	7.64254	9.28195	7.67612	7.66868	1	9.32336	9.52821	4.56237	5.87042	4.44813	1.56588	7.47018	1	8.07184	6.92604	7.86881	8.15098	8.28821	10.6513	8.21315	7.77515	8.36021	9.20721	7.46545	7.23392	1	2.6459	#NULL!	0.0167892	0
273	0	0	1	TCGA-HT-7693	51	1	0	17.51	0	17.51	#NULL!	90	1	0	#NULL!	#NULL!	9.02702	8.62063	8.40659	7.77529	9.1513	7.66649	7.43296	1	9.5521	9.72284	5.00031	6.88826	4.15935	3.46155	8.66513	1.31466	8.46524	6.02541	8.45822	8.33082	8.39462	10.7138	7.62713	7.70616	8.38709	8.7064	7.94948	5.04662	1	4.64664	#NULL!	0.0132069	0
274	0	1	4	TCGA-HT-7694	60	0	0	6.9	0	6.9	#NULL!	90	1	0	#NULL!	#NULL!	8.68054	8.05222	8.75893	7.61368	9.54153	7.45327	6.97462	1	9.18743	9.70504	5.1663	6.01493	3.84	4.17899	10.7154	1	8.38334	6.46032	7.42915	8.72871	8.76411	10.3614	7.52908	8.77508	8.7078	9.52416	7.98694	6.85121	1	5.65015	#NULL!	0.0843667	0
275	0	0	1	TCGA-HT-7695	29	1	0	14.52	0	14.52	#NULL!	100	1	0	#NULL!	#NULL!	8.85523	8.00045	8.83003	7.8104	9.93418	7.41006	6.99376	1	9.23112	9.83434	5.82892	6.66551	3.84717	4.20264	9.94535	1.41045	8.16865	6.24049	7.72106	8.59857	9.02019	10.8324	7.29003	8.3524	8.74883	9.7664	8.0053	6.5442	1	7.27055	#NULL!	0.0648096	0
276	0	0	0	TCGA-HT-7854	62	0	0	39.45	1	37.68	#NULL!	100	1	0	#NULL!	#NULL!	9.19993	8.63155	8.28484	7.45588	9.8084	7.13455	7.54085	1.3069	9.23769	10.2737	3.8636	6.68402	4.9305	5.22734	10.6581	1	8.1756	5.57011	8.86078	8.29782	8.1995	11.8048	7.84857	7.81209	8.98084	9.52535	8.07143	5.9967	1	7.53199	#NULL!	0.00377514	0
277	0	1	3	TCGA-HT-7855	39	0	0	19.22	0	19.22	#NULL!	80	1	0	#NULL!	#NULL!	8.93293	8.62136	8.93318	7.0186	9.16143	7.65749	7.2204	1	9.57671	9.82607	6.11793	5.23976	1.5379	2.02281	9.16528	1	8.57511	6.52992	7.70266	8.58511	8.88396	10.9999	7.95656	7.84393	8.36814	9.41388	8.03169	5.61604	1	3.09483	#NULL!	0.0114547	0
278	0	1	4	TCGA-HT-7856	35	0	0	39.06	0	39.06	#NULL!	#NULL!	1	0	#NULL!	#NULL!	8.85181	8.28507	8.59407	7.65519	9.7418	7.56462	6.89568	1.65368	8.97714	9.76884	4.92828	6.41966	3.69724	4.37733	10.4309	1.26812	8.82465	6.49442	7.66906	8.90357	8.62141	10.6927	7.82124	8.84412	8.68488	9.44446	7.91006	7.05589	1	7.33138	#NULL!	0.256155	0
279	0	1	3	TCGA-HT-7857	24	1	0	0.23	0	0.23	#NULL!	80	0	0	#NULL!	#NULL!	9.23572	8.98007	7.666	6.43894	8.47543	7.37638	6.8903	1	9.43591	10.4607	3.19514	6.67129	7.02908	4.38286	9.81287	1	7.88676	5.8218	9.3507	8.0728	8.36049	11.4973	9.4452	8.06335	8.42604	8.86943	7.53542	5.53587	1	5.01604	#NULL!	0.0164807	0.00357623
280	0	0	0	TCGA-HT-7858	28	0	0	50.59	0	50.59	#NULL!	100	1	0	#NULL!	#NULL!	9.16398	8.63218	8.35569	7.54238	9.19273	7.73776	7.29841	1	9.35559	9.71213	5.61663	5.6968	5.41099	2.91042	9.12884	1	8.48887	6.80214	7.85844	8.50188	8.32659	11.0064	7.77306	7.82899	8.68612	9.44394	7.78006	6.93137	1	2.91042	#NULL!	0.0240194	0
281	0	1	3	TCGA-HT-7860	60	1	0	0.49	0	0.49	#NULL!	60	#NULL!	0	#NULL!	#NULL!	9.0358	9.38882	8.09384	7.39878	9.75236	7.66045	6.82103	1	9.3458	10.0544	5.34858	6.63928	2.79893	4.22428	9.52743	1.30763	7.97321	6.0469	9.30148	8.50351	8.46009	11.9362	8.23787	7.66137	8.8359	9.86308	7.95791	3.4377	1	2.25892	#NULL!	0.0475086	0.00721185
282	0	0	2	TCGA-HT-7873	29	0	0	23.59	0	23.59	#NULL!	80	1	0	#NULL!	#NULL!	8.85144	8.81647	8.56512	8.09143	9.25495	7.64161	7.56509	1.6837	9.4088	9.91797	5.56957	5.52096	3.10357	2.88101	7.98652	1	8.31818	5.84613	8.20796	8.32143	8.49401	10.5208	7.74338	7.67229	8.81779	9.46295	7.83328	6.24897	1	1.6837	#NULL!	0.00443626	0
283	0	1	4	TCGA-HT-7874	41	1	0	37.12	0	37.12	#NULL!	80	1	0	#NULL!	#NULL!	8.7418	8.05431	8.88413	7.57164	9.82949	7.23713	6.68555	1	9.18949	9.80712	5.49017	5.96348	3.91378	4.33736	10.564	1.28901	8.26727	6.08257	7.75683	8.79301	8.88917	10.6949	7.47769	8.53672	8.67375	9.62455	8.02821	7.00179	1	7.61424	#NULL!	0.0787599	0
284	0	0	1	TCGA-HT-7875	56	0	0	0.33	0	0.33	#NULL!	80	1	0	#NULL!	#NULL!	8.97378	8.21848	8.46863	8.12585	9.96159	7.76166	7.25274	1	9.31925	10.0312	5.91365	6.22533	2.33054	2.78302	9.74857	1.65633	8.06257	6.72631	7.70118	8.00757	8.77288	11.1969	7.00507	7.97717	8.55076	9.87589	7.94045	6.51	1	2.61345	#NULL!	0	0
285	0	0	1	TCGA-HT-7877	20	1	0	0.13	0	0.13	#NULL!	#NULL!	0	0	#NULL!	#NULL!	8.90531	8.22086	8.80306	8.05643	9.93793	7.67464	6.86446	1.27041	9.19682	9.82236	5.72256	5.93782	3.64187	4.96151	9.51198	1	8.38619	6.644	7.61985	8.26937	8.68472	10.8208	7.44028	8.09112	8.71896	9.6666	7.99744	6.18332	1	7.30009	#NULL!	0.018102	0
286	0	1	2	TCGA-HT-7879	31	0	0	3.68	0	3.68	#NULL!	60	1	0	#NULL!	#NULL!	9.07533	8.85333	8.44902	8.28897	8.84868	7.92714	7.61476	1.9775	9.02161	9.71883	5.36841	5.32109	2.29541	2.29541	9.25518	1	8.7708	7.09127	8.43639	8.52731	8.36806	10.8933	7.86612	7.95345	8.52659	9.54493	7.64497	6.00089	1	1.9775	#NULL!	0.00513337	0
287	0	0	2	TCGA-HT-7880	30	0	0	5.32	0	5.32	#NULL!	100	0	0	#NULL!	#NULL!	8.82432	8.56063	8.4674	7.22788	9.76778	7.42094	7.16741	1.66875	9.11756	9.65314	4.92182	5.74678	4.04392	4.42824	10.3665	1	8.8618	6.42025	7.89792	8.91452	8.43871	10.6962	7.85905	8.89591	8.77237	9.49801	7.76408	6.54919	1	7.97675	#NULL!	0.193636	0
288	0	0	1	TCGA-HT-7881	38	0	0	35.45	0	35.45	#NULL!	60	1	0	#NULL!	#NULL!	8.70256	8.24296	8.71381	7.92422	9.57942	7.34191	7.10176	1.85637	9.04706	9.71385	4.51182	7.4032	2.80494	4.04356	10.6733	1.29162	8.4233	6.11149	7.55584	8.67762	8.41762	10.4849	7.79569	8.49752	9.03857	9.67166	7.95664	7.07098	1	6.67985	#NULL!	0.126382	0
289	0	1	4	TCGA-HT-7882	66	0	1	3.71	0	3.71	#NULL!	80	0	0	#NULL!	#NULL!	9.18487	8.62679	7.67723	6.83069	8.65419	7.57857	7.00212	1	9.69697	10.3923	2.72118	7.75906	6.98678	7.45716	9.32314	1	7.88956	4.57839	11.2753	8.36999	8.26515	11.7065	9.31465	7.7736	8.46836	9.18753	7.61818	7.52673	1	1	#NULL!	0.0488257	0
290	0	0	0	TCGA-HT-7884	44	1	0	11.27	0	11.27	#NULL!	80	1	0	#NULL!	#NULL!	9.07513	9.06475	8.64537	7.90676	9.37601	7.72158	7.23775	1	9.14993	9.657	5.21004	5.73454	3.77976	3.65829	9.76651	1.31386	8.58768	6.2554	7.81722	8.37261	8.20096	10.6064	7.49473	7.8439	8.98465	9.5243	7.88998	5.78198	1	2.54471	#NULL!	0.0119365	0
291	0	0	2	TCGA-HT-7902	30	1	0	31.41	0	31.41	#NULL!	100	0	0	#NULL!	#NULL!	8.88713	8.77053	8.01989	7.41264	9.52413	7.67402	7.3106	2.02626	9.08764	9.76575	4.71335	5.57879	2.45461	3.68977	9.69836	1	8.69441	6.39388	8.16098	8.56719	8.20937	10.3176	8.34768	8.05011	9.54652	9.71603	7.91951	7.16879	1	4.67627	#NULL!	0.165645	0
292	0	0	1	TCGA-HT-8010	64	1	0	1.64	0	1.64	#NULL!	60	0	0	#NULL!	#NULL!	8.9055	8.32679	8.36146	7.68225	9.87674	7.26196	7.17974	1	9.09939	9.84889	4.80337	6.47465	5.00085	3.96048	10.8811	1	8.56354	6.31852	8.07354	8.40071	8.51788	11.1687	7.75712	8.37437	8.49306	9.91395	7.84564	6.41396	1	4.73461	#NULL!	0.030536	0
293	0	1	3	TCGA-HT-8011	55	0	0	16.23	1	9.13	#NULL!	80	1	0	#NULL!	#NULL!	9.36986	8.93275	7.88157	8.18275	8.95661	7.714	7.56709	4.24788	9.55284	10.1663	5.04935	6.16887	1.94219	2.4916	9.24168	1	8.16149	5.78734	8.87505	8.67927	8.79389	10.4548	7.73988	7.9847	8.7725	9.22823	7.92681	4.38416	1	2.93861	#NULL!	0.0472166	0.00611639
294	0	0	1	TCGA-HT-8012	30	1	0	9.4	1	4.37	#NULL!	80	0	0	#NULL!	#NULL!	9.06121	8.37428	8.748	7.90369	9.25536	7.9655	7.22581	1.48551	9.27927	9.88854	5.7828	6.44377	2.89085	2.981	8.98064	1.27193	8.38635	6.8828	7.3106	8.0704	8.73647	11.214	7.70096	8.18921	8.52179	9.50785	7.87865	6.80871	1	2.33829	#NULL!	0.0604488	0
295	0	0	2	TCGA-HT-8013	37	1	1	63.5	1	42.9	#NULL!	#NULL!	1	0	#NULL!	#NULL!	9.07712	8.85709	8.18627	7.58905	9.21541	7.56859	7.42833	1	9.33087	9.92685	5.56466	6.13368	3.07175	3.79642	8.22852	1.47213	8.73295	6.64677	8.04472	8.47502	8.25573	11.0378	8.38334	8.04997	8.55441	9.01753	7.66308	6.09747	1	1.7915	#NULL!	0	0
296	0	0	0	TCGA-HT-8015	21	0	0	0.1	0	0.1	#NULL!	60	#NULL!	0	#NULL!	#NULL!	8.71169	8.54556	8.64605	8.07917	9.75412	7.17202	6.79015	1	9.1645	9.7962	4.53418	6.02263	3.5631	4.93421	10.8714	2.1687	8.67076	5.6043	7.95402	8.9546	8.50588	10.9079	8.04	8.69366	8.45869	9.65455	7.66821	6.81545	1	5.25128	#NULL!	0.00872264	0
297	0	0	2	TCGA-HT-8018	40	1	1	37.84	0	37.84	#NULL!	80	1	0	#NULL!	#NULL!	8.85021	8.33602	8.60077	7.82421	9.28155	7.39352	6.94551	1.66814	9.29406	9.83447	4.29518	6.09904	3.51824	7.31242	10.8701	1.81863	8.63135	6.10482	8.87074	8.81669	8.60109	10.6854	8.29255	8.80228	8.34547	9.39858	7.75877	5.89132	1	8.16262	#NULL!	0.051561	0
298	0	1	4	TCGA-HT-8019	34	1	0	32.98	0	32.98	#NULL!	80	1	0	#NULL!	#NULL!	8.79448	8.19236	8.81408	7.3176	9.80236	7.14398	6.70918	1.61939	9.02945	9.49209	4.0106	6.29832	4.77182	5.0235	10.846	1.3569	9.03974	6.06782	7.7674	9.40819	8.63837	10.4022	7.20643	9.3033	8.1522	9.48211	7.86512	7.09879	1	8.43168	#NULL!	0.122445	0
299	0	1	3	TCGA-HT-8104	51	1	0	12.22	0	12.22	#NULL!	80	#NULL!	0	#NULL!	#NULL!	9.18504	9.10397	7.72511	7.61658	9.47434	7.63766	7.58394	1.46134	9.48874	10.0932	4.18443	6.38261	1.46134	3.11952	9.89763	1	8.02864	5.77761	9.87112	8.56379	8.4514	11.3674	8.47794	8.15874	8.82749	9.08347	7.82608	6.8497	1	4.50373	#NULL!	0.0751847	0
300	0	1	4	TCGA-HT-8105	54	0	0	6.24	0	6.24	#NULL!	100	1	0	#NULL!	#NULL!	8.87244	8.37816	8.72871	7.83585	9.30994	7.48403	6.91713	1	9.40344	9.80689	5.36056	5.58535	4.24534	3.65025	9.73138	1	7.86404	5.95664	7.75715	8.3426	8.88143	10.2872	7.87837	8.17288	8.47559	9.44368	7.9218	4.59801	1	3.60267	#NULL!	0.0273279	0
301	0	1	3	TCGA-HT-8106	53	0	0	0.1	0	0.1	#NULL!	100	0	0	#NULL!	#NULL!	8.88171	8.4437	7.65455	7.61139	8.98634	7.49094	6.99575	1	9.36292	10.1182	2.83753	6.10218	7.24141	3.18845	10.2719	1.68824	7.85673	6.59229	9.07696	8.20587	8.3679	10.5247	9.25827	7.54218	8.87182	9.22735	7.74901	5.12812	1	1.50688	#NULL!	0.119558	0.0287983
302	0	0	1	TCGA-HT-8107	62	0	0	0.46	0	0.46	#NULL!	80	0	0	#NULL!	#NULL!	8.66786	8.07877	9.1199	6.87964	9.90325	7.22528	6.47638	1.29706	9.11101	9.77245	4.84295	6.2409	4.5325	4.87217	10.6512	1	8.74279	6.1408	7.95345	9.16005	8.93103	10.418	7.60839	8.82072	8.45945	9.44134	8.09353	7.18904	1	8.5761	#NULL!	0.121375	0
303	0	0	1	TCGA-HT-8108	26	1	0	2.5	0	2.5	#NULL!	100	0	0	#NULL!	#NULL!	9.17583	8.7827	8.63371	7.84888	9.41167	7.72392	7.15873	1	9.43446	9.76332	5.87445	5.25746	1.55887	1.91525	8.30842	1	8.30967	6.71655	7.67364	8.40946	8.7866	10.7465	7.06468	7.65212	8.61155	9.52401	8.00554	5.13946	1	5.52145	#NULL!	0.0042432	0
304	0	1	4	TCGA-HT-8109	64	0	0	5.55	0	5.55	#NULL!	60	1	0	#NULL!	#NULL!	8.77118	8.02285	8.71307	7.85992	9.77245	7.28153	6.75776	1	9.21375	9.9345	5.28962	6.59094	3.32927	4.29425	10.3547	1	8.08624	6.4516	7.78394	8.5061	8.98872	10.7524	7.65512	8.05473	8.72559	9.82548	7.96502	7.07672	1	7.23176	#NULL!	0.105288	0
305	0	1	3	TCGA-HT-8110	57	0	0	13.76	0	13.76	#NULL!	80	1	0	#NULL!	#NULL!	8.66309	9.06555	7.74981	8.10977	9.41127	7.5101	7.8395	1.75856	9.28327	10.1431	4.5351	5.72407	2.06195	2.77818	10.2882	1	7.98313	6.31351	9.00616	8.24038	8.4058	10.8993	8.34145	7.76346	8.0627	9.57447	7.71142	4.08245	1	2.64138	#NULL!	0.0234051	0.00387619
306	0	1	2	TCGA-HT-8111	32	0	0	0.23	0	0.23	#NULL!	80	0	0	#NULL!	#NULL!	8.97814	8.31765	8.24413	7.60742	9.50916	7.58448	7.46316	1.30277	9.34949	9.64581	4.83431	5.66697	2.94752	1.88145	10.0152	1	8.3671	7.08799	8.17701	8.08601	8.28181	10.6369	8.29366	7.98295	9.00705	9.81119	7.86026	7.70319	1	4.24853	#NULL!	0.0395019	0.00096308
307	0	0	1	TCGA-HT-8113	49	1	0	29.57	0	29.57	#NULL!	#NULL!	1	0	#NULL!	#NULL!	8.7181	8.25879	8.96812	7.46178	9.69112	7.24007	6.61997	1	9.13356	9.64966	4.91471	6.04121	3.75623	5.1158	10.8337	1	8.52259	6.3971	7.67069	9.12817	8.82518	10.2933	7.2127	8.95849	8.37475	9.5456	8.08886	6.6258	1	7.07266	#NULL!	0.0809581	0
308	0	1	2	TCGA-HT-8114	36	0	0	34.17	0	34.17	#NULL!	80	1	0	#NULL!	#NULL!	9.03524	8.55472	8.62655	7.49388	9.24627	7.47457	7.29811	1	9.50575	10.325	5.50696	5.53468	4.43017	5.36437	10.0317	1	8.2283	6.62528	8.4588	8.39215	8.51311	10.9154	8.5518	7.93682	8.6128	9.40878	7.93367	5.74465	1	3.37295	#NULL!	0.0158547	0
309	0	0	1	TCGA-HT-8558	29	1	0	13.73	0	13.73	#NULL!	80	0	0	#NULL!	#NULL!	8.58183	7.94396	9.02434	7.39773	9.36884	7.22409	6.60645	1	9.08945	9.75231	4.80508	6.46181	4.13395	5.0174	10.7073	1.30328	8.70419	6.04182	7.37856	9.2803	8.79631	10.0616	7.58094	9.0927	8.87123	9.58849	8.02024	7.91132	1	8.24169	#NULL!	0.306782	0
310	0	1	3	TCGA-HT-8563	30	1	0	28.25	0	28.25	#NULL!	60	1	0	#NULL!	#NULL!	8.92601	8.20344	7.78196	7.64076	9.19246	7.29303	7.02219	1	9.58595	10.1916	3.38144	6.76725	10.2084	4.9603	9.8595	1	7.8336	5.59034	9.50985	7.65477	8.37249	11.7668	9.52957	7.63629	8.39853	9.19555	7.64205	6.04612	1	1.51719	#NULL!	0.0545452	0.0240166
311	0	1	3	TCGA-HT-8564	47	0	0	15.7	1	3.94	#NULL!	80	0	0	#NULL!	#NULL!	8.68757	9.4297	8.3242	7.63406	9.98695	7.67953	7.31141	2.55105	9.4577	10.0954	4.94961	6.55939	4.75242	5.19584	10.62	1	8.4031	5.6927	8.09156	8.60205	8.48565	11.3304	7.56906	7.98633	8.22537	9.75074	7.80323	6.88613	1	8.3629	#NULL!	0.147287	0
312	0	1	3	TCGA-HT-A4DS	55	1	0	0.23	0	0.23	#NULL!	80	#NULL!	0	#NULL!	#NULL!	8.86143	9.16319	6.49857	6.4282	8.14559	8.25254	8.10127	1	9.1648	9.55548	2.99444	5.03816	5.39948	2.13655	9.68482	1	8.98598	7.18822	7.59058	8.42973	7.35952	11.0751	9.06196	8.80813	7.722	9.08091	7.20545	4.61017	1	7.5601	#NULL!	0.0449431	0
313	0	1	4	TCGA-HT-A4DV	51	1	0	26.02	0	26.02	#NULL!	90	1	0	#NULL!	#NULL!	9.03223	8.32185	7.6958	7.50643	8.79491	7.73934	7.35614	1	9.06394	9.34231	3.56495	5.62301	2.88707	3.83321	9.69701	1.58779	8.65283	6.52705	6.94699	8.61332	7.89508	10.4541	8.39866	8.39326	9.18138	9.51739	7.53408	7.2118	1	3.28238	#NULL!	0.103413	0
314	0	0	1	TCGA-HT-A5R5	33	1	0	0.13	0	0.13	#NULL!	80	#NULL!	0	#NULL!	#NULL!	9.05216	8.43101	8.13365	7.5222	9.7591	7.7592	7.45516	1.41416	9.22474	9.84637	4.49077	8.1623	3.66307	4.37484	10.1237	1.41416	8.6014	5.47988	8.52662	8.64603	7.89117	11.0288	7.64587	8.10668	8.38082	9.53861	7.7675	4.56605	1	5.0327	#NULL!	0	0
315	0	1	3	TCGA-HT-A5R7	33	1	0	20.2	0	20.2	#NULL!	90	1	0	#NULL!	#NULL!	8.8734	8.43308	8.55123	7.621	9.47927	7.3944	7.06346	1.39123	9.03559	9.66877	4.32541	5.91973	3.82131	4.46945	10.3589	1.67167	8.78742	6.33668	7.56599	8.90286	8.53347	10.2496	7.71065	8.89985	8.43534	9.52292	7.84724	6.02262	1.39123	7.86588	#NULL!	0.124368	0
316	0	1	4	TCGA-HT-A5R9	48	1	0	0.07	0	0.07	#NULL!	80	#NULL!	0	#NULL!	#NULL!	9.30471	8.34325	8.60679	7.8816	9.21532	8.00669	6.90563	1.85539	9.3842	9.82747	5.10263	6.49698	3.81997	5.94686	8.6829	1	8.24496	5.58866	7.73268	8.18086	8.91694	11.0256	7.48401	8.15901	8.30004	9.38234	7.94739	3.6757	1	3.34811	#NULL!	0.237929	0
317	0	1	3	TCGA-HT-A5RA	65	1	0	27.33	0	27.33	#NULL!	70	1	0	#NULL!	#NULL!	9.48263	9.32997	7.50207	7.60793	8.86435	7.67408	7.62158	1	9.75944	9.90385	3.76469	6.40188	5.57584	3.3178	10.414	1	8.10121	5.47684	9.99464	8.76183	8.47521	10.6	8.62196	8.35715	8.57455	9.57315	7.73119	6.65563	1	5.74854	#NULL!	0.047994	0
318	0	0	0	TCGA-HT-A5RB	24	0	0	0.1	0	0.1	#NULL!	80	#NULL!	0	#NULL!	#NULL!	9.02302	8.84381	8.66566	7.09108	9.64163	7.7143	6.91137	1.67233	9.38375	9.91528	5.73738	6.00482	2.47149	3.56377	9.3616	1.67233	8.72983	6.24891	7.80169	8.58449	8.86077	10.9779	6.97538	8.14898	8.57125	9.63645	7.91019	6.62448	1	7.63441	#NULL!	0.0120967	0
319	0	1	3	TCGA-HT-A5RC	70	1	1	5.32	0	5.32	#NULL!	40	1	0	#NULL!	#NULL!	9.07888	8.95155	7.8246	7.36667	9.55473	7.51039	7.35936	3.30156	9.52387	9.87814	3.7333	5.95681	5.30766	3.15655	9.67046	1	8.10551	5.28315	9.61903	8.23408	8.24538	11.5548	8.63269	8.00143	8.82985	9.85405	7.72827	4.4084	1	1	#NULL!	0.0100248	0
320	0	0	2	TCGA-HT-A614	47	0	0	2.69	0	2.69	#NULL!	80	#NULL!	0	#NULL!	#NULL!	9.26748	8.7914	7.82321	7.90879	8.75695	7.82374	7.63648	1.39723	9.00315	9.67545	4.30828	5.41813	2.36775	2.36775	9.52203	1.39723	8.77903	6.756	7.94123	8.59246	8.33943	10.6337	7.91736	8.07275	9.06021	9.75412	7.83167	6.19567	1	3.22911	#NULL!	0.0352077	0
321	0	0	1	TCGA-HT-A615	38	1	0	16.92	0	16.92	#NULL!	90	1	0	#NULL!	#NULL!	8.5093	8.15872	8.40086	7.50728	9.5582	7.62211	7.13573	1	9.65212	9.87325	5.10095	6.09937	3.52214	2.65684	9.20438	1	8.03183	6.11479	7.69713	8.03595	8.39045	10.6306	8.03967	7.99946	8.3275	9.45238	7.87074	5.80333	1	4.20919	#NULL!	0.0412814	0
322	0	0	0	TCGA-HT-A616	36	1	0	1.81	0	1.81	#NULL!	100	0	0	#NULL!	#NULL!	8.95045	8.28951	8.37386	7.97613	9.38866	7.75601	7.13262	1	9.43838	10.0003	4.63868	6.54314	4.09859	4.84375	10.12	1.89331	8.82485	6.28702	7.67256	8.89214	8.48542	10.4516	7.09052	8.70899	8.31609	9.72848	7.88308	6.25488	1	7.32016	#NULL!	0.0674652	0
323	0	0	1	TCGA-HT-A617	47	0	0	16.13	1	12.98	#NULL!	60	#NULL!	0	#NULL!	#NULL!	8.75942	9.03644	7.2965	6.65545	9.44675	7.78088	7.16957	1.89752	9.35308	9.82865	4.03804	5.72237	6.09266	3.83253	10.4173	1	7.91359	6.37132	8.9499	8.2764	8.13363	11.3947	7.97568	8.2595	8.17638	9.69661	7.70669	5.52796	1	4.73045	#NULL!	0.0611813	0
324	0	1	3	TCGA-HT-A618	37	1	0	16.82	0	16.82	#NULL!	80	0	0	#NULL!	#NULL!	9.00821	8.61586	7.92322	8.25454	9.30641	7.37567	7.33527	1.88941	9.38589	10.1195	4.34074	5.69577	2.0687	3.04	10.1919	1	8.30212	6.05189	8.19475	8.28784	8.40751	10.3219	8.59469	7.81498	8.4199	9.54538	7.7193	5.97568	1	5.11439	#NULL!	0.0357514	0
325	0	1	4	TCGA-HT-A619	51	1	0	21.39	0	21.39	#NULL!	80	0	#NULL!	#NULL!	#NULL!	9.30129	8.2233	8.19991	7.66462	9.16266	8.14073	6.90802	1	9.52067	9.6484	6.08309	5.11439	3.61571	5.40722	7.01574	1	8.25323	7.25874	8.32525	7.80256	8.66059	10.9144	7.54008	8.1094	8.22197	9.36578	7.98503	4.9968	1	1.37342	#NULL!	0.0694956	0
326	0	0	1	TCGA-HT-A61A	20	1	0	6.37	0	6.37	#NULL!	80	1	0	#NULL!	#NULL!	8.68305	8.14871	8.69963	8.12317	9.68056	7.27836	6.8951	1	9.11968	9.77741	4.59269	6.30996	4.06001	3.85968	10.8274	1.8969	8.65273	6.27094	7.70744	8.94545	8.46331	10.2456	7.41324	8.89228	8.57982	9.67388	8.01153	6.3544	1	7.09003	#NULL!	0.0794151	0
327	0	1	3	TCGA-HT-A61B	22	0	0	17.51	0	17.51	#NULL!	80	1	0	#NULL!	#NULL!	9.24598	8.57896	7.65912	7.60316	8.97605	7.87813	7.78584	1.36742	9.54636	9.86591	3.66176	6.48391	2.51565	3.77868	8.30973	1	8.44615	6.7802	8.78034	8.38441	8.12957	10.2827	8.35674	8.17579	8.52846	9.20216	7.87995	6.75239	1	3.29061	#NULL!	0.000636648	0
328	0	1	4	TCGA-HT-A61C	66	0	1	17.64	1	15.64	#NULL!	100	1	0	#NULL!	#NULL!	9.11738	9.09474	7.45787	7.02845	8.49616	7.9431	7.34882	1.57975	9.29981	9.74099	3.54816	6.06331	3.18106	3.13569	9.39828	1	8.15054	5.89605	9.06173	8.65902	8.33463	10.492	8.45997	8.71382	8.19159	8.77769	7.62587	4.77994	1	1.57975	#NULL!	0.07944	0.0129052
329	0	1	3	TCGA-HT-A74H	62	0	0	2.43	0	2.43	#NULL!	40	1	0	#NULL!	#NULL!	8.71097	8.42561	7.23264	7.80663	8.688	7.49939	7.74577	1.6952	9.17884	9.8588	3.71191	5.70002	3.35511	3.94836	10.3858	1	8.54714	6.43126	10.4521	8.45421	7.49788	10.4105	8.61721	8.37405	8.89771	9.94582	7.71099	6.93504	1	6.55514	#NULL!	0.0856723	0
330	0	0	2	TCGA-HT-A74J	33	0	0	10.51	0	10.51	#NULL!	60	0	0	1	#NULL!	9.18311	8.94576	8.3097	7.82094	9.11496	8.09551	7.51228	1.62348	8.99218	9.74459	6.00387	5.93784	2.58809	2.8909	9.75706	1	8.92313	6.53787	7.65915	8.69229	8.07413	11.3079	8.07997	8.43573	8.42521	9.35805	7.69189	6.30932	1	5.88037	#NULL!	0	0
331	0	1	4	TCGA-HT-A74K	58	1	0	15.34	0	15.34	#NULL!	60	1	0	#NULL!	#NULL!	9.29312	8.56046	6.75273	7.48286	8.03022	8.19456	7.50254	1	9.06626	9.497	3.75735	4.91195	6.52192	3.08986	9.66912	1	8.79133	7.87151	8.43974	8.26678	7.53997	10.8498	9.33506	9.1462	8.46642	9.29518	7.08184	6.50526	1	2.93199	#NULL!	0.0196413	0
332	0	0	2	TCGA-HT-A74L	22	1	0	11.04	0	11.04	#NULL!	90	#NULL!	0	1	#NULL!	8.88669	8.15273	8.66173	8.28803	9.09731	7.67242	6.99158	1	9.29238	9.69882	6.24007	6.34234	3.92117	2.32309	8.83027	1	7.74307	7.03557	7.53082	7.88091	8.63314	10.8512	7.72628	7.52679	8.57513	9.62627	7.97568	6.27416	1	1	#NULL!	0.00147626	0
333	0	1	3	TCGA-HT-A74O	34	0	0	0.1	0	0.1	#NULL!	80	#NULL!	0	#NULL!	#NULL!	9.41265	8.75198	7.11069	7.57783	8.26525	8.22953	7.79192	1.39055	9.14337	9.46917	3.44343	5.64644	2.35248	1.88933	8.8141	1.67075	8.95369	7.24447	8.21628	8.78571	7.54915	10.7664	9.50289	8.58564	8.48678	9.36364	7.12647	5.5603	1	1.88933	#NULL!	0.0513913	0
334	0	0	1	TCGA-HW-7486	37	0	0	56.54	0	56.54	#NULL!	60	0	0	#NULL!	#NULL!	8.93745	8.15653	8.03248	7.82202	9.22088	7.67462	7.21928	1	9.3281	9.93138	5.47403	6.11773	3.36037	2.84538	9.19277	1.3041	8.02113	6.48721	7.52954	8.36444	8.50235	10.6138	8.4342	7.87885	9.4648	9.76877	7.88468	6.91411	1.3041	1.72566	#NULL!	0.0462202	0
335	0	0	1	TCGA-HW-7487	39	0	0	45.4	1	44.55	#NULL!	60	0	0	#NULL!	#NULL!	8.71619	8.1193	8.788	7.57221	9.46793	7.40705	6.83372	1	9.13311	9.79026	5.28149	5.81523	3.92376	3.99403	10.4223	1.37267	8.21408	6.16395	7.30021	8.52059	8.69484	10.4632	7.59529	8.44119	8.6565	9.61372	8.0295	7.00761	1	4.31936	#NULL!	0.07679	0
336	0	0	2	TCGA-HW-7489	38	0	1	41.46	0	41.46	#NULL!	60	0	0	1	#NULL!	8.97428	8.3816	8.52383	7.74881	9.12042	7.7219	7.14716	1	9.02499	9.74406	4.92773	5.94857	3.70322	4.17725	10.4923	1.29877	8.79191	6.36804	7.44213	9.00949	8.41319	10.4907	7.3643	8.76346	8.38074	9.53054	7.79193	6.47569	1	7.34493	#NULL!	0.0441344	0
337	0	0	0	TCGA-HW-7490	41	0	0	45.57	0	45.57	#NULL!	60	0	0	1	#NULL!	9.0713	8.50557	8.16537	7.14695	9.25845	7.62305	7.45948	1	9.57621	9.81177	4.97601	5.28062	2.26152	3.48215	9.57772	1	8.50371	6.17316	8.39893	8.58899	8.3664	10.6037	8.27371	7.86229	8.38646	9.70007	7.90252	5.62726	1	4.22059	#NULL!	0.0563524	0
338	0	0	1	TCGA-HW-7491	35	0	0	68.27	1	72.17	#NULL!	60	0	0	#NULL!	#NULL!	9.04829	7.89019	8.85288	7.77342	9.77532	7.73054	6.75023	1	9.47169	10.3426	5.65218	5.99145	5.2404	2.43265	9.43036	1	7.69888	6.15807	8.04592	7.89666	9.35135	11.3828	7.82432	7.72776	8.56134	9.76233	8.06419	7.03477	1	1.62588	#NULL!	0.0415069	0
339	0	0	0	TCGA-HW-7493	40	1	0	69.22	0	69.22	#NULL!	80	1	0	#NULL!	#NULL!	8.86601	8.18054	8.58434	7.52058	10.1622	7.04299	7.32625	1.78605	9.42082	10.2077	5.23556	6.59774	3.31843	5.52395	10.2608	1	7.84213	5.67221	8.79101	8.52727	8.77324	11.2538	7.56566	7.6292	8.602	9.79392	7.85774	5.8013	1	6.94052	#NULL!	0.0329419	0
340	0	0	1	TCGA-HW-7495	45	1	0	35.41	0	35.41	#NULL!	80	0	0	#NULL!	#NULL!	8.81458	7.99782	8.56429	8.01311	9.41342	7.46492	7.04189	1.32476	9.15718	9.80131	5.30801	6.86395	3.3958	3.96625	9.98521	1.32476	8.2148	6.25199	7.64937	8.4608	8.53766	10.8119	7.56653	8.21818	8.96132	9.68051	7.90376	6.79048	1	5.82171	#NULL!	0.0287086	0
341	0	1	3	TCGA-HW-8319	34	1	1	39.72	1	32.75	#NULL!	80	1	0	#NULL!	#NULL!	9.02509	8.6452	8.75792	8.09569	9.58872	7.56895	7.25151	1.49048	9.40871	9.96179	5.98132	6.10196	2.50009	3.84167	9.53253	1.27505	8.4724	5.69375	7.80452	8.63439	8.88205	10.8431	7.03828	8.02899	8.60077	9.71549	7.95842	7.26562	1	4.02658	#NULL!	0.0258827	0
342	0	1	3	TCGA-HW-8320	36	0	0	39.98	0	39.98	#NULL!	80	1	0	#NULL!	#NULL!	9.11467	8.77858	8.68724	7.61033	9.44118	7.8983	7.47365	1	9.37128	9.87974	5.83568	5.88448	2.77478	2.64849	8.20212	1	8.70015	6.83533	7.81241	8.58278	8.29658	11.0813	8.00349	7.82427	8.45809	9.51962	7.96755	6.54692	1	2.9877	#NULL!	0.00121031	0
343	0	1	0	TCGA-HW-8321	31	0	0	42.51	0	42.51	#NULL!	60	1	0	#NULL!	#NULL!	9.03852	8.71366	8.53253	7.39195	9.26191	7.73058	6.93037	1	9.41644	9.66335	5.94054	5.62158	2.18344	3.30879	9.56308	1.28043	8.61354	6.29854	7.68796	8.60905	8.50406	11.0338	8.07852	7.98895	8.66569	9.40644	7.91496	6.25218	1	2.82106	#NULL!	0.0282243	0.000167798
344	0	0	1	TCGA-HW-8322	39	0	0	24.9	0	24.9	#NULL!	60	0	0	#NULL!	#NULL!	9.08474	8.37246	8.73138	8.01157	9.34531	7.82828	7.06426	1	9.33043	9.8288	6.13122	7.12062	3.5402	2.20489	8.85854	1	7.93723	6.98548	7.65468	8.00784	9.06831	11.0533	7.57443	7.71737	8.80439	9.58234	8.10544	6.745	1	2.20489	#NULL!	0.0289927	0
345	0	1	4	TCGA-HW-A5KJ	68	0	1	31.6	1	20.2	#NULL!	#NULL!	1	0	#NULL!	#NULL!	9.28405	8.3813	7.95534	6.97628	8.32	8.05026	7.25792	1	9.48362	9.03641	4.10827	6.19855	2.94121	3.99052	9.4358	1	8.6071	6.45837	7.91865	8.39483	8.08751	10.4008	8.60932	8.4142	7.9629	9.10944	7.54274	3.34641	1	3.55989	#NULL!	0.394556	0
346	0	1	3	TCGA-HW-A5KK	64	0	1	12.75	0	12.75	#NULL!	80	1	0	#NULL!	#NULL!	8.8077	8.76483	7.63121	6.93031	9.04764	7.75162	7.0787	1	9.17422	9.86432	3.52678	6.58892	4.03191	3.17617	9.91796	1	8.50528	6.12116	8.79998	8.42156	7.79719	10.9397	9.09214	7.75162	8.95856	9.12591	7.58005	7.15744	1	1.60015	#NULL!	0.0241561	0
347	0	0	0	TCGA-HW-A5KL	42	1	0	28.84	0	28.84	#NULL!	80	1	0	#NULL!	#NULL!	9.24102	8.79679	8.4831	8.05225	9.32116	7.85367	7.34408	1.38363	9.45113	9.95163	5.36457	5.36457	1.66016	2.8887	9.15536	1.38363	8.65541	7.22462	7.73094	8.50829	8.42322	10.8613	7.51574	7.83925	8.55416	9.57895	7.77141	6.56439	1	2.20531	#NULL!	0.0276998	0
348	0	0	0	TCGA-HW-A5KM	35	0	0	20.7	0	20.7	#NULL!	100	0	0	#NULL!	#NULL!	9.19223	8.50288	8.10932	7.89903	8.82335	7.66064	7.36248	1	9.50861	9.80986	5.62637	5.47746	2.07831	2.52658	10.165	1.24459	8.24152	6.7311	7.92911	8.46154	8.37561	11.0533	9.14544	7.70641	8.53002	9.21588	7.64093	6.31734	1	2.25102	#NULL!	0.016499	0.0113587
349	0	0	1	TCGA-IK-7675	43	0	1	18.99	1	4.04	#NULL!	90	1	0	#NULL!	#NULL!	8.96067	8.66152	8.7576	8.20604	8.70178	7.8148	7.57239	1.49164	8.89237	9.7064	5.27829	6.65746	1.66911	1.66911	9.1412	1	8.24048	5.24243	9.19966	8.69804	9.05701	10.5935	7.55259	7.69501	8.8619	9.93819	8.02601	3.94952	1	1.66911	#NULL!	0.0351018	0
350	0	1	2	TCGA-IK-8125	62	0	0	42.74	0	42.74	#NULL!	60	1	0	#NULL!	#NULL!	8.8276	8.21096	8.66873	8.05467	9.84539	7.57393	6.99157	1	9.28593	9.90023	5.70011	5.85577	3.2977	3.54391	9.95022	1	7.9888	5.90727	7.74902	8.18111	8.85443	10.8236	8.06785	7.97994	8.3193	9.70279	7.95757	7.40889	1	3.83619	#NULL!	0.0955822	0
351	0	1	2	TCGA-KT-A74X	26	0	0	14.39	0	14.39	#NULL!	90	1	0	1	#NULL!	9.19957	8.10905	8.48067	7.68566	9.21118	7.95948	7.18526	1	9.27496	9.97407	4.9638	5.96124	3.76778	1.45362	8.54566	1	8.02717	6.22477	7.54257	7.95512	8.76861	11.0134	8.26214	8.27911	8.60912	9.4059	7.7767	7.58745	1	1	#NULL!	0.0522226	0
352	0	1	3	TCGA-KT-A7W1	45	1	0	14.39	1	2.76	#NULL!	80	1	0	0	#NULL!	9.61248	9.68982	9.87883	7.16299	9.17411	7.93022	7.39606	2.37662	9.68209	10.1407	4.17947	6.4636	1.83993	2.28989	9.45537	1.2845	8.25995	5.18698	9.18884	8.80887	8.5381	10.9665	8.11291	8.45674	8.55547	9.43007	7.66544	4.74859	1	1.50567	#NULL!	0.090273	0
353	0	0	1	TCGA-P5-A5ET	27	0	0	0	0	0	#NULL!	80	#NULL!	0	#NULL!	#NULL!	9.11719	8.3293	8.09256	7.83057	9.2313	7.82735	7.3892	1.58249	9.23896	9.75159	4.83847	6.3881	2.748	2.99117	8.96268	1.33311	8.21719	6.03929	7.67395	8.29742	8.3506	10.6915	7.89283	8.14442	8.7065	9.73342	7.72742	6.31698	1	4.63122	#NULL!	0.132455	0
354	0	1	3	TCGA-P5-A5EU	35	0	0	0	0	0	#NULL!	60	0	0	#NULL!	#NULL!	8.8156	8.84391	8.02009	7.63798	9.62774	8.06389	7.49775	1.5615	9.61484	9.93191	5.10902	5.8661	5.28446	3.05152	9.6084	1.31962	8.08714	5.76866	9.05807	7.9446	8.88627	9.84538	9.31471	8.02848	8.09467	9.23506	7.80705	6.01416	1	3.26829	#NULL!	0.00874063	0
355	0	0	0	TCGA-P5-A5EV	39	0	0	0.23	0	0.23	#NULL!	60	#NULL!	0	#NULL!	#NULL!	8.93943	8.04923	8.11483	7.37718	9.15179	7.87813	7.73898	1.33833	9.36621	9.89498	4.99898	5.83788	2.61458	2.22832	9.00213	1	8.69212	6.08779	7.66134	7.91676	8.44327	10.9716	8.07271	8.1816	8.06483	9.62891	7.77099	6.87513	1	4.3596	#NULL!	0.054181	0
356	0	0	0	TCGA-P5-A5EW	20	1	0	6.7	0	6.7	#NULL!	80	#NULL!	0	#NULL!	#NULL!	9.19049	8.60451	8.29123	7.56955	9.64918	7.87061	7.44947	1	9.52486	10.0623	5.62512	6.48184	3.18221	2.36046	9.70471	1	8.39154	5.76854	7.99337	8.5585	8.39613	10.9758	7.58742	7.681	8.7627	9.5876	7.89983	5.3881	1	4.58877	#NULL!	0.0299947	0
357	0	1	4	TCGA-P5-A5EX	41	1	0	7.98	0	7.98	#NULL!	80	1	0	#NULL!	#NULL!	8.64341	8.11894	7.63293	7.21605	9.22867	8.10063	7.627	1	9.35421	9.96044	3.48224	5.12777	5.60229	5.04779	10.4062	1.66973	7.98221	5.16548	8.95368	7.84431	8.21038	11.1733	9.29418	8.09511	8.17451	9.41475	7.59454	3.26006	1	3.26006	#NULL!	0.101205	0.0225451
358	0	0	0	TCGA-P5-A5EY	21	0	0	2.37	0	2.37	#NULL!	#NULL!	#NULL!	0	#NULL!	#NULL!	9.06402	9.1949	8.13129	6.98557	10.1956	7.29398	7.16719	1	9.24516	10.0894	3.72692	6.20187	2.7213	3.90946	11.2043	1	8.58935	5.38305	8.49779	8.65041	8.31829	11.5494	8.28036	8.24458	8.39482	9.93314	7.58895	7.30056	1	9.0653	#NULL!	0.130552	0
359	0	1	3	TCGA-P5-A5EZ	39	0	0	2.3	0	2.3	#NULL!	80	#NULL!	0	#NULL!	#NULL!	8.73623	8.68651	8.31542	7.25672	9.02391	8.03143	7.52048	1.38845	9.11153	9.90184	5.16092	5.90068	1.66747	3.43734	8.81781	1	8.52949	5.89003	7.79712	8.29502	8.41168	10.2081	8.22425	7.86526	8.85457	9.35496	7.83356	7.64572	1	5.82742	#NULL!	0.103647	4.31e-05
360	0	0	1	TCGA-P5-A5F0	33	0	0	9.43	0	9.43	#NULL!	80	1	0	#NULL!	#NULL!	8.93048	8.29865	8.41343	8.04667	9.63692	7.64099	6.77759	1	9.16695	9.6449	5.80093	6.50477	3.35016	4.0387	10.2331	1	8.39417	6.08655	7.41935	8.46726	8.73241	10.9306	7.48971	8.49953	8.19709	9.62475	7.86658	6.30846	1	6.035	#NULL!	0.123136	0
361	0	0	0	TCGA-P5-A5F1	30	0	0	5.88	0	5.88	#NULL!	80	#NULL!	0	#NULL!	#NULL!	8.93225	8.51271	7.50119	7.69906	9.05125	7.59832	7.96646	2.38005	9.27263	9.7529	3.24383	5.85541	3.73304	2.2468	10.1295	1	8.61652	5.83592	8.48052	8.50592	7.56675	10.7709	7.92069	8.21824	8.50401	9.71497	7.50267	4.79851	1	1.91128	#NULL!	0.0569966	0
362	0	0	0	TCGA-P5-A5F2	36	1	0	7.95	0	7.95	#NULL!	80	0	0	#NULL!	#NULL!	8.46936	8.78609	8.43107	7.03965	9.32837	7.63922	7.527	1	9.3429	9.92425	4.3961	5.32444	2.67281	5.25866	9.69048	1	8.72046	5.85897	7.45389	8.32477	8.03668	10.5509	7.00948	8.30104	7.9873	9.22816	7.77267	6.42906	1	6.48245	#NULL!	0.0503677	0
363	0	1	4	TCGA-P5-A5F4	35	1	0	7.59	0	7.59	#NULL!	70	1	0	#NULL!	#NULL!	9.07443	8.6498	8.29999	7.64881	9.29236	7.68096	7.10507	1	9.20772	9.63312	4.83981	6.38084	2.86594	4.57214	10.121	1.86099	8.78159	5.95011	7.68324	8.92669	8.40359	10.3085	7.40448	8.78007	8.38258	9.54397	7.73433	6.11608	1	7.93612	#NULL!	0.110116	0
364	0	0	1	TCGA-P5-A5F6	26	0	0	1.28	0	1.28	#NULL!	70	#NULL!	0	#NULL!	#NULL!	9.2497	9.37738	7.64446	5.87984	8.42459	7.83166	6.75005	1.47244	9.63139	9.39172	1	4.73916	3.24645	1.47244	8.7516	1	8.59353	4.96902	9.17315	8.03816	7.62221	9.51582	9.37432	7.75868	8.78178	8.98432	7.0909	5.15578	1	1.79195	#NULL!	0.0774454	0.0449546
365	0	1	4	TCGA-P5-A72U	71	1	0	0.23	0	0.23	#NULL!	60	0	0	#NULL!	#NULL!	9.49878	9.85905	7.19731	6.8332	8.97045	8.01788	7.26163	1.40813	9.33322	10.1081	3.89796	6.57444	3.25848	5.79546	9.99454	1	8.43932	6.01862	9.90051	8.79769	7.82092	12.4145	8.99232	8.36718	8.38265	9.6485	7.43854	3.95205	1	5.74853	#NULL!	0.0853669	0.0133417
366	0	1	3	TCGA-P5-A72W	35	0	0	10.41	0	10.41	#NULL!	#NULL!	1	0	#NULL!	#NULL!	9.22311	8.68742	7.27022	7.1001	8.21709	8.28636	8.06326	1	9.14367	9.12705	4.58176	5.76174	2.61951	1	9.2684	1	9.00569	6.10932	8.06615	8.80286	7.84398	10.371	8.25609	8.5409	8.4046	9.79013	7.52207	6.04945	1	2.39575	#NULL!	0.0472542	0.00039201
367	0	1	3	TCGA-P5-A72X	21	0	0	13.24	0	13.24	#NULL!	#NULL!	1	0	#NULL!	#NULL!	9.22372	8.88343	8.33575	7.37045	9.28193	7.96904	7.66835	1.38628	8.98153	9.87502	5.45822	6.27182	2.82229	3.29835	9.61876	1.88145	8.92877	5.93207	8.3428	8.74325	8.27625	11.0964	8.52374	8.0994	8.27527	9.68029	7.63833	4.87424	1	4.51246	#NULL!	0.048617	0
368	0	1	4	TCGA-P5-A72Z	64	1	0	11.63	0	11.63	#NULL!	#NULL!	1	0	#NULL!	#NULL!	9.29059	8.41125	8.75478	8.46266	9.18561	8.38191	6.85785	1	9.15749	9.62585	6.34038	5.17489	2.49124	1.70941	7.49784	1	8.4798	5.23648	7.93061	8.23465	8.54778	11.8103	8.24257	8.31386	8.50664	9.26726	7.75043	9.37565	1	1.29587	#NULL!	0	0
369	0	1	2	TCGA-P5-A730	22	0	0	10.94	0	10.94	#NULL!	#NULL!	0	0	#NULL!	#NULL!	8.92093	8.05431	8.3053	6.99945	8.92248	7.70047	7.23194	1	9.46411	9.71258	5.33821	5.59899	3.39617	4.12952	9.05191	1	8.15609	5.5348	8.50183	8.0969	8.45538	10.6122	8.75236	8.11522	8.67378	9.58403	7.93638	5.46621	1	1.38886	#NULL!	0.0650696	0
370	0	0	2	TCGA-P5-A731	59	1	0	9	0	9	#NULL!	90	1	0	#NULL!	#NULL!	9.02799	8.58536	8.04602	7.29694	9.1654	7.53744	7.58977	1.84449	9.15529	9.86092	4.33146	6.47254	4.10142	3.92806	9.94221	1	8.12878	5.72255	8.79638	8.58063	8.18797	10.7764	8.08382	8.22472	8.25518	9.5491	7.67151	4.91389	1	5.1277	#NULL!	0.0709124	0.0206765
371	0	0	0	TCGA-P5-A733	52	1	0	13.6	0	13.6	#NULL!	#NULL!	1	0	#NULL!	#NULL!	9.01731	8.62912	8.13745	7.87897	9.41779	7.6042	7.51415	1.39669	9.43959	9.81485	4.39209	5.54847	2.08103	3.37382	10.2193	1	8.89194	5.95384	8.27499	8.51915	8.33836	10.5067	7.40566	8.17616	8.34436	9.74453	7.34599	4.51522	1	7.56382	#NULL!	0.00825717	0
372	0	0	0	TCGA-P5-A735	38	1	0	9.59	0	9.59	#NULL!	#NULL!	0	0	#NULL!	#NULL!	9.27548	8.86568	8.03137	7.53079	8.81388	8.38156	7.67532	1	9.22707	9.76703	4.98624	5.65923	3.06608	2.49221	8.76998	1	9.06668	7.06943	6.94058	8.78682	8.17136	10.8796	7.81704	8.32452	8.50459	9.53848	7.46029	5.71738	1	4.022	#NULL!	0.0194949	0
373	0	1	3	TCGA-P5-A736	44	1	0	7.56	0	7.56	#NULL!	#NULL!	1	0	#NULL!	#NULL!	9.1057	8.61542	7.8377	7.42043	9.16349	7.86984	7.90931	1.44064	9.08986	9.69931	4.41268	6.91438	4.87256	4.01454	9.88541	1.44064	8.59474	5.93755	8.39668	8.49431	7.81183	11.1561	8.49892	8.11406	8.36495	9.32577	7.38318	5.75507	1	3.73414	#NULL!	0.0195281	0
374	0	0	2	TCGA-P5-A737	47	0	0	12.22	0	12.22	#NULL!	#NULL!	0	0	#NULL!	#NULL!	9.39037	8.29757	8.30721	7.5669	9.3376	8.17136	7.36051	1	9.0353	9.85102	5.75714	7.09117	2.49347	1	8.19421	1.40092	8.35058	6.00371	7.68463	8.24018	8.81737	11.0522	8.12958	8.18342	8.34454	9.54189	7.57253	7.28532	1	2.6936	#NULL!	0.0457517	0
375	0	1	2	TCGA-P5-A77W	37	1	0	19.19	0	19.19	#NULL!	#NULL!	0	0	#NULL!	#NULL!	9.12594	8.00479	8.49357	7.41202	9.20076	8.10377	7.00382	1	9.49709	9.44115	5.48804	5.56039	4.201	2.67125	8.36749	1.33117	8.26442	5.92172	7.24633	7.92548	8.29714	10.8146	7.51082	8.05143	7.94345	9.18233	7.66225	7.01738	1	2.42094	#NULL!	0.0257829	0
376	0	0	2	TCGA-P5-A77X	55	1	0	3.45	0	3.45	#NULL!	#NULL!	1	0	#NULL!	#NULL!	8.2764	8.17836	8.27555	7.60034	9.91191	7.48193	7.69417	1.3421	9.196	9.53877	5.21194	5.5302	3.80337	3.91991	9.48574	1.3421	7.9831	5.89154	7.60735	8.18673	8.56652	10.5625	7.732	8.01365	8.02387	9.4369	7.58845	6.16577	1	5.80522	#NULL!	0.0445774	0
377	0	1	3	TCGA-P5-A780	44	1	0	2.37	0	2.37	#NULL!	#NULL!	1	0	#NULL!	#NULL!	8.93779	8.82022	8.35065	7.52501	9.18482	7.97768	6.91015	1	9.392	9.68083	5.16856	5.41373	3.0328	3.87829	9.77947	1.57695	8.67418	6.26086	7.79751	8.09694	8.36409	10.6114	8.87303	8.01097	8.71574	9.42649	7.75886	6.58507	1	1.77519	#NULL!	0.0294238	0
378	0	1	3	TCGA-P5-A781	34	1	0	4.4	0	4.4	#NULL!	#NULL!	1	0	#NULL!	#NULL!	8.84529	8.10078	8.21315	7.8972	9.55046	7.66366	7.47804	1	9.17391	9.74843	5.28659	7.05072	3.47989	4.33746	9.51982	1.79552	7.99592	5.70777	7.8517	8.0409	8.41179	10.6467	7.85896	7.85598	8.76659	9.71545	7.66934	6.78802	1	2.44492	#NULL!	0.0104196	0
379	0	1	4	TCGA-QH-A65R	38	1	0	15.14	0	15.14	#NULL!	100	1	0	1	#NULL!	9.15296	8.25881	8.18933	7.23852	8.95743	8.07652	7.16977	1.34685	9.38857	9.71986	4.51907	6.20952	3.59807	3.13567	9.15772	1	8.41893	6.87463	7.54216	8.34409	8.35342	10.5098	8.36083	8.59099	8.33898	9.7134	7.77702	3.71444	1	3.79362	#NULL!	0.0157255	0
380	0	0	2	TCGA-QH-A65S	32	1	0	2.53	0	2.53	#NULL!	90	0	0	1	#NULL!	9.20005	8.5863	7.61937	7.91199	8.89117	7.73999	7.80139	1	9.2569	9.9232	4.08227	5.66592	2.23779	1.79931	9.38267	1	8.49092	7.04803	7.90324	8.48681	8.12261	10.598	8.33646	7.92211	8.89255	9.56255	7.47276	6.57655	1	3.3788	#NULL!	0.0111269	0
381	0	0	1	TCGA-QH-A65V	43	1	0	12.61	0	12.61	#NULL!	90	0	0	1	#NULL!	8.91465	7.93825	7.71891	7.69435	8.88807	7.63508	7.48906	1.389	9.302	9.58885	3.92283	6.42646	4.28382	3.69394	9.74249	1.389	8.33783	6.44511	7.45714	8.14763	7.92103	10.5023	8.55046	8.20258	9.01286	9.52384	7.64441	6.71826	1	3.43897	#NULL!	0.0388375	0
382	0	1	2	TCGA-QH-A65X	28	1	0	15.83	0	15.83	#NULL!	90	1	0	0	#NULL!	9.34381	8.36492	6.54005	7.1326	7.77957	8.47095	7.51797	1	9.09865	9.54609	4.20819	4.46942	3.53397	2.54586	8.50258	1	8.55307	7.64432	8.59956	8.46159	7.63119	10.8571	9.38618	8.99058	8.20563	9.48709	7.14233	5.11295	1	1.94868	#NULL!	0.0439685	0
383	0	0	1	TCGA-QH-A65Z	54	0	0	14.03	0	14.03	#NULL!	90	1	0	1	#NULL!	9.0743	8.10594	7.96605	7.91991	9.27532	7.82686	7.26787	1.36277	9.31966	9.20711	4.68677	6.04286	2.50363	2.8321	9.01164	1	8.2	6.09778	7.15959	8.03614	8.47658	10.9394	7.92134	8.1722	8.66017	9.48893	7.72252	6.7142	1	2.75955	#NULL!	0.0565282	0
384	0	1	3	TCGA-QH-A6CS	41	0	0	19.32	1	16.36	#NULL!	90	1	0	0	#NULL!	8.84593	8.7272	6.88042	6.44101	9.07437	7.48814	7.37246	1.41204	9.61134	10.0659	3.62094	6.08847	4.95114	3.15747	10.102	1.92814	8.22643	6.20137	9.06927	8.43515	7.95795	11.0943	7.78931	7.88452	9.02489	9.58099	7.78008	6.76902	1	8.26462	#NULL!	0	0
385	0	1	4	TCGA-QH-A6CU	52	1	0	14.82	0	14.82	#NULL!	90	1	0	1	#NULL!	8.98968	8.05246	6.91936	7.34291	8.65974	7.69993	7.84869	2.33036	9.15834	9.56551	2.17121	7.14704	2.46762	1.74811	10.3482	1.98185	8.24978	5.98906	7.64791	8.04764	7.47247	10.4631	8.58542	7.97905	8.8698	9.39075	7.4716	5.73101	1	1.74811	#NULL!	0.0211976	0
386	0	1	2	TCGA-QH-A6CV	51	0	0	14.52	0	14.52	#NULL!	90	1	0	1	#NULL!	8.97991	9.61042	7.13667	6.70164	8.90233	7.8346	7.71824	2.07977	9.75058	9.58072	3.21538	5.52999	5.43324	3.17202	9.1448	1	8.14528	6.46971	9.21463	8.73455	7.55006	11.274	7.96538	8.54977	8.35026	9.59909	7.57478	4.3399	1	2.97697	#NULL!	0.0371801	0
387	0	1	2	TCGA-QH-A6CW	43	0	0	13.6	0	13.6	#NULL!	90	0	0	1	#NULL!	9.28042	8.97607	7.73659	7.64601	9.00501	8.27103	7.55496	1.69893	9.2877	9.84188	5.66064	6.05814	3.6134	2.51308	8.6413	1.69893	8.82879	6.95039	7.7789	8.74874	8.21422	11.0025	8.39834	8.10703	8.49199	9.47183	7.61414	6.39141	1	3.20752	#NULL!	0.0054208	0
388	0	0	0	TCGA-QH-A6CX	66	0	1	12.22	1	8.97	#NULL!	90	1	0	0	#NULL!	9.2721	8.89821	6.9785	7.21112	8.95299	7.69074	7.70272	1	9.1832	9.58376	3.5454	6.27365	2.59252	1.98518	10.1132	1	8.54327	5.76528	9.60858	8.42581	8.14088	11.2118	9.03998	8.29079	8.88672	9.42149	7.50991	6.54995	1	1	#NULL!	0.0408651	0
389	0	1	2	TCGA-QH-A6CY	38	0	0	13.4	0	13.4	#NULL!	90	1	0	1	#NULL!	8.74717	7.9922	8.40661	7.79372	9.48866	7.48824	7.07962	1	9.26838	9.63591	4.93192	6.31509	2.93241	4.79124	10.1514	1	8.23629	6.33616	7.256	8.54588	8.60856	10.2956	7.77524	8.37578	8.84326	9.63011	7.82393	7.26652	1	5.73622	#NULL!	0.0722631	0
390	0	0	2	TCGA-QH-A6CZ	38	0	0	9.17	0	9.17	#NULL!	90	0	0	1	#NULL!	8.46046	8.00618	8.64829	7.58609	9.69175	7.4986	7.18971	1	9.22853	10.0298	5.72028	5.41529	4.0411	3.14858	9.61735	1	8.0087	6.6982	7.22176	8.34589	8.82993	10.3039	7.1953	8.42093	7.97462	9.54011	7.88498	5.59559	1	5.59559	#NULL!	0.0893327	0
391	0	0	2	TCGA-QH-A6X3	27	0	0	10.28	0	10.28	#NULL!	90	0	0	1	#NULL!	8.89486	8.53482	8.42403	7.79146	9.29845	7.62693	7.33725	1	9.50598	9.73434	5.11381	5.2321	2.14231	2.48487	9.34859	1.35543	8.18493	6.80702	7.89502	8.37202	8.61116	10.4623	7.47789	7.54266	8.48982	9.76243	7.97754	6.69441	1	1	#NULL!	0.00690003	0
392	0	1	2	TCGA-QH-A6X4	47	0	0	14.52	0	14.52	#NULL!	90	1	0	1	#NULL!	8.79211	8.56569	8.08887	7.9986	8.81419	8.25481	7.33166	1	8.92066	9.61466	4.69201	5.37262	2.96533	2.07086	8.60618	1	8.53748	7.22613	6.82128	8.21865	8.1584	11.1141	7.81607	8.48289	8.37016	9.42305	7.60894	6.75062	1	1.5694	#NULL!	0.0167709	0
393	0	0	2	TCGA-QH-A6X5	58	1	0	16.33	0	16.33	#NULL!	90	0	0	1	#NULL!	9.03361	8.19709	8.04979	8.03523	8.86664	7.77355	7.4314	1.39123	9.12371	9.60543	4.76441	6.07203	2.83535	2.22207	9.28571	1	8.16799	6.82194	7.20779	8.15686	8.28293	10.6137	8.23197	8.03177	8.99012	9.63413	7.69793	6.95829	1	2.57501	#NULL!	0.0619133	0
394	0	1	4	TCGA-QH-A6X8	56	1	0	16.72	0	16.72	#NULL!	100	1	0	1	#NULL!	9.34036	8.64574	8.24346	7.93701	9.16628	8.29274	7.12815	1	9.15219	10.0912	5.65036	6.44016	3.09758	4.97794	8.63063	1	8.43807	6.02823	7.18163	8.33116	8.78331	10.87	8.12806	8.34459	8.79007	9.71116	7.65465	5.47222	1	1	#NULL!	0.0294645	0
395	0	0	1	TCGA-QH-A6X9	73	1	0	1.91	0	1.91	#NULL!	40	0	0	1	#NULL!	9.13946	8.7186	8.68702	8.14587	9.48509	7.68546	6.99092	1.33468	9.49106	9.4471	5.82518	5.6088	2.8192	3.27665	9.61514	1	8.6199	6.73086	7.01902	8.60101	8.74973	10.7297	7.4185	7.90078	8.53148	9.61722	7.87688	5.98137	1	5.32707	#NULL!	0.0193447	0
396	0	0	2	TCGA-QH-A6XA	23	1	0	16.49	0	16.49	#NULL!	100	0	0	1	#NULL!	9.03727	8.58614	8.1807	7.75248	9.31775	7.82764	7.51895	1.63726	9.37257	9.77799	5.204	5.48124	3.75404	2.61158	8.96933	1.36852	8.41006	6.67063	7.8748	8.44112	8.36426	10.623	7.65925	7.96754	8.70497	9.69208	7.68129	5.6734	1	4.00381	#NULL!	0.0106354	0
397	0	1	3	TCGA-QH-A6XC	48	0	0	16.69	1	14.39	#NULL!	70	1	0	0	#NULL!	9.22994	9.05767	7.45447	7.00087	8.53103	7.98614	7.46323	1.82273	9.11972	9.38882	3.10837	6.02999	3.15876	3.2525	9.88096	1.35459	8.74637	6.68434	8.84393	9.18872	7.92237	11.4377	8.52669	8.89262	8.45669	9.89942	7.46909	6.66388	1	4.38485	#NULL!	0.119214	0.00105708
398	0	0	1	TCGA-QH-A86X	33	0	0	11.07	0	11.07	#NULL!	100	0	0	1	#NULL!	9.19349	8.40931	8.38055	8.25823	9.31951	7.68543	7.21813	1	9.28796	9.86712	5.64742	6.13557	3.62041	2.83461	9.79766	1.44083	8.24149	6.9141	7.2635	7.99225	8.6611	11.1084	7.70902	8.11902	8.48004	9.84206	7.82802	6.94213	1	2.78937	#NULL!	0.122126	0
399	0	1	2	TCGA-QH-A870	38	1	0	12.98	1	11.01	#NULL!	80	0	0	1	#NULL!	8.50511	8.46126	8.21461	7.42068	9.00597	7.67202	7.78428	1.63186	9.32893	9.86007	5.08749	5.97405	3.40984	2.76572	9.49215	1	8.60448	6.13416	8.08133	7.96314	8.18667	10.9366	6.94902	7.82861	8.66928	9.37947	7.77926	5.13089	1	3.52202	#NULL!	0	0
400	0	0	1	TCGA-R8-A6MK	40	0	0	88.76	0	88.76	#NULL!	#NULL!	0	0	#NULL!	#NULL!	8.94132	8.05084	8.26987	7.64592	9.45983	7.66736	7.48398	1	9.23026	9.67005	5.05463	5.94921	3.53149	2.68445	9.66222	1.58673	7.91273	6.23512	7.91868	7.96909	8.2325	11.0276	7.96003	7.8222	8.30989	9.7562	7.71299	5.77675	1	2.33324	#NULL!	0	0
401	0	1	4	TCGA-R8-A6ML	52	0	0	93.96	0	93.96	#NULL!	80	1	#NULL!	#NULL!	#NULL!	8.92482	8.09727	8.42507	8.15104	8.99918	7.77311	7.3353	1.31612	9.33008	9.80049	5.48999	5.33214	3.40143	1.9112	9.26603	1	7.82249	6.70606	7.60487	7.88451	8.36619	10.9602	8.11707	7.86723	8.58548	9.62676	7.81354	6.43501	1	1	#NULL!	0.0691695	0
402	0	0	1	TCGA-R8-A6MO	53	1	0	32.62	0	32.62	#NULL!	#NULL!	0	0	#NULL!	#NULL!	9.0665	8.41189	8.21536	7.8516	8.63411	7.95084	7.31039	1	9.34978	9.60854	4.50696	5.12764	4.51607	2.3208	8.93625	1.47642	8.37319	7.02039	7.35755	8.13359	8.24127	10.5154	8.27734	8.19153	8.86363	9.33802	7.60636	6.21046	1	1.26636	#NULL!	0.102064	0.00476708
403	0	0	1	TCGA-R8-A73M	48	1	0	59.33	0	59.33	#NULL!	#NULL!	0	0	#NULL!	#NULL!	9.23155	8.26693	7.01305	7.81863	8.5466	8.22103	7.62861	1	9.22909	9.71149	3.5631	5.41467	3.88342	2.45072	9.13665	1.43464	8.51981	7.23224	6.85931	8.2333	7.82188	10.9551	7.81653	8.84267	7.5314	9.64678	7.43837	6.25787	1	1.43464	#NULL!	0.039573	0
404	0	0	1	TCGA-RY-A83X	46	1	0	30.85	0	30.85	#NULL!	#NULL!	0	0	1	#NULL!	9.009	8.21105	8.18389	8.31997	9.23234	7.90617	7.29811	1.69255	9.32139	9.79554	5.14191	5.46083	2.29836	1.8466	9.08854	1.28736	8.22375	6.22808	7.59544	7.93671	8.39917	10.7342	7.96667	7.94348	8.88983	9.70471	7.75374	6.85954	1	1.51031	#NULL!	0.0246416	0
405	0	0	1	TCGA-RY-A83Y	45	0	0	5.45	0	5.45	#NULL!	80	0	0	1	#NULL!	9.20579	8.34108	7.54003	7.77825	8.53304	7.89409	7.37306	1.4191	9.27777	9.66616	3.90025	5.46468	2.64181	1.71349	9.24346	1	8.34445	7.20459	7.34285	8.16273	8.15382	10.7196	8.42271	8.66929	8.41679	9.56546	7.44215	5.33705	1	2.12564	#NULL!	0.0669255	0
406	0	1	3	TCGA-RY-A83Z	54	1	0	9.89	0	9.89	#NULL!	80	1	0	1	#NULL!	8.81803	8.3631	7.5717	8.09295	8.08028	8.28879	7.927	1	8.76771	9.59249	3.71144	5.53619	2.70773	2.70773	9.31232	1	8.88971	6.59087	7.90738	8.30478	8.00305	10.2891	7.72986	8.68933	8.1928	9.37012	7.43737	4.31769	1	3.01804	#NULL!	0.0310619	0
407	0	1	4	TCGA-RY-A840	47	0	0	28.06	0	28.06	#NULL!	90	0	0	1	#NULL!	8.59617	8.23446	7.56817	7.50831	8.94338	8.04174	7.79799	1	9.155	9.55371	4.8397	4.5739	2.86066	1.34889	9.67866	1	8.22538	6.91152	8.07726	8.08708	8.24405	10.6618	7.7332	8.45371	7.46836	9.67517	7.56817	4.52593	1	1.34889	#NULL!	0.0198688	0
408	0	1	3	TCGA-RY-A843	30	0	0	2.07	0	2.07	#NULL!	100	0	0	0	#NULL!	9.12496	8.80851	8.36961	7.36752	9.39632	7.54602	7.17216	1.56985	9.32539	9.78053	5.05094	5.38339	4.68353	2.96633	9.71082	1.32498	8.60485	6.31508	7.78865	8.57712	8.50201	10.9987	7.49338	8.24258	8.2966	9.97138	7.81764	5.53438	1	4.35515	#NULL!	0.0408023	0.000932055
409	0	0	2	TCGA-RY-A845	40	1	0	19.58	0	19.58	#NULL!	80	0	0	0	#NULL!	9.01681	8.70955	8.28394	7.76428	9.05418	7.85003	7.39481	1	9.30805	9.83114	5.66351	5.6325	2.79751	2.52523	9.32484	1	8.67726	7.0588	7.71611	8.5544	8.32292	10.9454	7.31992	8.18353	8.46025	9.60869	7.75958	5.15783	1	3.73337	#NULL!	0.0112509	0
410	0	0	1	TCGA-RY-A847	45	0	0	30.65	0	30.65	#NULL!	90	0	0	1	#NULL!	8.98493	8.0156	8.26134	7.65215	9.47037	7.62521	7.32618	1.40366	9.28844	9.63702	5.17665	6.44127	2.94121	4.37909	9.44429	1.40366	8.3524	6.84241	7.66402	8.36254	8.53061	10.5982	7.81508	8.38161	8.45184	9.57974	7.68599	6.57803	1	4.1728	#NULL!	0.0474911	0.00351224
411	0	1	3	TCGA-S9-A6TS	48	1	1	62.12	1	43.5	#NULL!	100	1	0	#NULL!	#NULL!	8.87145	8.9383	8.11678	7.78149	8.80288	7.72716	7.31288	1	9.16256	9.83184	5.00354	5.13881	2.6881	2.9703	9.52722	1	8.66002	6.58346	7.46885	8.61996	8.45985	10.6794	8.62492	8.46618	8.41838	9.66044	7.7261	5.63757	1	6.00198	#NULL!	0.00405354	0
412	0	0	0	TCGA-S9-A6TU	38	0	0	87.06	1	87.06	#NULL!	100	0	0	1	#NULL!	9.2305	8.9557	8.13255	7.26706	8.5524	8.08371	7.31758	1	9.03931	9.45081	5.29698	5.3287	2.21447	2.06292	8.44406	1	9.15163	7.28114	7.8882	8.86827	8.04565	10.9825	8.25791	8.17478	8.49431	9.42268	7.66868	6.17203	1	3.03234	#NULL!	0.0209129	0
413	0	1	2	TCGA-S9-A6TV	50	0	0	18.76	0	18.76	#NULL!	90	1	0	1	#NULL!	9.12462	8.32665	7.84635	8.22059	9.41024	8.08154	7.49149	1	8.73554	10.0115	3.05868	6.55785	5.84194	2.21717	9.0916	1	8.62742	5.36398	8.34908	7.93375	7.72772	10.1235	9.05538	8.10451	8.55076	9.42993	7.68556	4.88873	1	1	#NULL!	0.0312691	0
414	0	1	4	TCGA-S9-A6TW	40	0	0	41.06	1	28.29	#NULL!	90	0	0	1	#NULL!	9.0905	8.36398	7.9624	7.53799	8.95023	7.75358	7.17223	1	9.32705	9.86203	4.40107	5.14971	4.35067	2.59568	9.94042	1.68456	8.1475	6.47796	8.25588	7.95211	8.4194	10.6547	8.56476	8.3448	8.1776	9.47793	7.77514	6.62119	1	4.53862	#NULL!	0.12158	0
415	0	1	4	TCGA-S9-A6TX	46	0	0	40.9	1	28.12	#NULL!	100	0	0	1	#NULL!	9.11929	8.46331	8.15748	7.44454	8.82649	8.12998	7.26752	1	9.02937	9.54223	5.6738	6.42555	4.00837	1.80155	9.15393	1	8.56449	6.74412	7.63885	8.14366	8.36561	10.9495	8.6366	8.36457	8.57632	9.54662	7.60726	7.08901	1	1	#NULL!	0.021284	0
416	0	0	1	TCGA-S9-A6TY	50	0	0	35.35	0	35.35	#NULL!	100	0	0	0	#NULL!	8.85326	8.28143	8.28618	7.47391	9.35753	7.78126	7.02407	1.5946	9.17657	9.58513	5.63424	6.49839	2.44678	3.29614	9.36371	1	8.04013	6.14513	7.2641	8.13962	8.6651	10.6739	7.69766	8.09078	8.42662	9.52795	7.86139	4.95466	1	4.2805	#NULL!	0.152246	0
417	0	0	0	TCGA-S9-A6TZ	39	1	0	36.79	1	18.13	#NULL!	100	0	0	1	#NULL!	8.86059	8.78715	8.60877	6.86848	9.45669	7.52002	7.26299	1.40079	9.38993	9.94753	5.71336	6.98792	2.49308	3.00265	9.29214	1	8.26501	6.5552	8.26535	8.20055	8.75661	10.8063	7.46438	7.71897	8.62778	9.37968	7.89761	6.85941	1	6.32706	#NULL!	0.041635	0
418	0	1	3	TCGA-S9-A6U0	46	0	1	24.38	1	22.73	#NULL!	100	1	0	0	#NULL!	9.37653	8.44913	7.77726	7.8622	8.62462	7.9403	7.75838	2.95785	9.31279	10.3045	3.80255	6.04545	2.69098	4.11666	9.76988	1	8.27289	6.2391	10.2669	8.34294	8.0454	11.014	9.20892	8.00206	8.46541	9.24862	7.46895	4.93831	1	1.44025	#NULL!	0.101136	0.00748315
419	0	1	3	TCGA-S9-A6U1	22	1	0	25.79	0	25.79	#NULL!	100	0	0	0	#NULL!	9.16484	8.74063	8.39654	7.68211	9.24509	7.87926	7.40752	1	9.41625	10.0909	5.66177	5.35059	2.75489	2.82153	7.76835	1	8.53682	7.69073	8.20589	8.43749	8.70446	10.8046	7.62999	7.96074	8.72772	9.56336	7.87556	5.8343	1	2.82153	#NULL!	0.0272965	0
420	0	0	1	TCGA-S9-A6U2	48	1	0	29.83	0	29.83	#NULL!	100	1	0	1	#NULL!	8.96236	8.22474	8.48436	8.0305	9.67767	7.86428	7.19439	1.3875	9.26172	10.1215	5.85443	6.37901	1.66603	4.98908	9.35644	1	7.97506	6.68982	7.75248	7.78082	8.71106	11.4721	8.08475	7.57975	8.63878	9.91764	8.05374	6.10154	1	2.34537	#NULL!	0.000907407	0
421	0	0	0	TCGA-S9-A6U5	33	0	0	32.59	0	32.59	#NULL!	100	0	0	1	#NULL!	9.01441	8.12374	8.0515	8.13954	9.28933	7.7134	7.48543	1	9.2747	9.66788	5.42219	6.3742	2.26175	1.35199	10.026	1	8.08386	6.49905	7.75653	7.90749	8.22855	11.2428	8.65077	8.0338	8.61398	9.58144	7.58333	6.71688	1	1.98872	#NULL!	0.0988757	0
422	0	1	3	TCGA-S9-A6U6	28	0	0	35.12	0	35.12	#NULL!	100	1	0	1	#NULL!	9.2685	8.86579	8.36389	7.64778	9.0676	7.90444	7.2568	1.33733	9.32228	9.74869	5.19554	6.25096	2.82698	2.61176	9.30557	1	8.68086	7.46468	7.26401	8.61801	8.29715	10.7978	7.49726	8.32766	8.38577	9.54739	7.67721	5.6757	1	7.29187	#NULL!	0.0153493	0
423	0	0	0	TCGA-S9-A6U8	24	0	1	98.16	1	12.06	#NULL!	100	0	0	#NULL!	#NULL!	9.03462	8.72099	8.23021	7.54427	9.2711	7.82044	7.46129	1.53883	9.32747	9.96667	5.22648	5.92275	3.22044	3.85777	9.06122	1	8.59944	7.31977	7.90303	8.45796	8.26102	10.9146	7.89475	7.99286	8.8822	9.3655	7.69527	6.42962	1	2.79146	#NULL!	0.0359826	0
424	0	1	3	TCGA-S9-A6U9	36	0	0	95.86	0	95.86	#NULL!	80	1	0	#NULL!	#NULL!	9.07558	8.80115	7.98475	7.22121	8.84117	7.85078	7.5932	1	9.13776	9.79716	4.74823	6.56175	3.21842	3.31812	9.04436	1.39333	8.60621	6.37277	8.23873	8.59269	7.81388	10.8293	8.19015	8.10881	8.59196	9.15341	7.64659	5.4908	1	3.36449	#NULL!	0	0
425	0	1	3	TCGA-S9-A6UA	66	0	1	5.85	1	5.29	#NULL!	60	0	0	#NULL!	#NULL!	9.1998	8.87193	8.11146	6.90792	8.56464	7.56012	6.96128	1.54151	9.37906	10.3985	3.7783	5.94462	7.03332	4.46267	10.2113	1.54151	8.13321	6.85251	9.31395	8.24361	8.34488	11.7351	9.43942	8.03251	8.33298	9.05016	7.72224	7.1072	1	5.00549	#NULL!	0.0572201	0.000201448
426	0	0	1	TCGA-S9-A6UB	52	0	0	123.55	0	123.55	#NULL!	100	0	0	#NULL!	#NULL!	9.05168	8.26322	8.5067	8.16763	9.13067	8.09138	7.10483	1.83712	9.40029	9.80367	5.51013	5.86253	4.04843	1.83712	8.17265	1	8.24655	7.04672	7.12706	7.99335	8.77002	10.5636	7.47725	8.11152	8.70294	9.55878	7.88421	5.47096	1	1.36228	#NULL!	0.0506301	0
427	0	1	4	TCGA-S9-A6WD	58	0	0	75.2	0	75.2	#NULL!	100	0	0	#NULL!	#NULL!	8.54396	8.17984	8.1516	7.35781	9.33227	7.89512	7.30811	1.34409	9.19522	9.74195	5.48734	5.6212	2.96854	1.59961	8.94635	1.34409	8.37941	7.32119	7.50666	8.10618	8.4807	10.8582	7.92785	8.29245	8.23314	9.34448	7.91856	7.86857	1	3.22068	#NULL!	0.0474369	0
428	0	0	1	TCGA-S9-A6WE	34	0	0	135.12	0	135.12	#NULL!	100	0	0	#NULL!	#NULL!	9.08512	7.79799	8.61347	7.94806	8.91492	7.76276	7.26448	1	9.3648	9.98722	5.41663	6.08721	2.85544	2.61858	8.88288	1	8.08627	6.3892	6.91492	8.04715	8.51708	10.9656	7.4534	8.20859	8.75578	9.54152	7.89725	7.59265	1	2.85544	#NULL!	0.0885253	0
429	0	1	3	TCGA-S9-A6WG	31	0	0	85.48	0	85.48	#NULL!	100	1	0	#NULL!	#NULL!	9.21207	8.81814	8.42817	7.20993	8.92488	7.6786	7.75999	1	9.35733	10.017	4.35008	6.75366	3.69141	8.50024	9.75593	1.39958	8.39161	6.40939	9.48038	8.34925	7.88643	10.5507	8.91075	8.25735	8.24164	9.23202	7.62662	5.28647	1	5.88385	#NULL!	0.0542237	0
430	0	0	2	TCGA-S9-A6WH	73	1	0	38.53	0	38.53	#NULL!	80	1	0	1	#NULL!	9.09327	8.2796	8.52842	7.43543	8.69653	8.41656	6.86387	1	9.32657	9.7189	5.03965	5.94531	4.60152	1.93617	8.87948	1	8.43898	6.4241	6.6568	8.08473	8.32487	11.0833	7.77574	8.35967	8.31495	9.23879	8.10359	7.22007	1	2.52977	#NULL!	0.101669	0
431	0	0	2	TCGA-S9-A6WI	56	1	0	84.92	0	84.92	#NULL!	100	1	0	#NULL!	#NULL!	8.75885	8.03798	8.77111	7.18861	9.34034	7.42148	6.71886	1	9.08792	9.67829	4.74694	6.22971	3.87332	4.69646	10.6811	1.29847	8.88731	6.4161	7.36744	9.24539	8.46908	10.1774	7.81177	9.2995	8.51485	9.46126	7.97626	7.27754	1	7.78421	#NULL!	0.088227	0
432	0	1	3	TCGA-S9-A6WL	52	0	0	31.08	1	7.88	#NULL!	100	0	0	1	#NULL!	9.04502	8.3963	8.4955	7.78992	9.60981	7.6247	6.98612	1	9.24558	9.77665	4.52378	6.08174	4.60053	4.46914	10.1944	1.37218	8.29631	6.23461	8.83681	8.28617	8.90627	11.457	8.52584	8.26526	8.14654	9.5037	7.79738	7.32644	1	6.22979	#NULL!	0.0473404	0
433	0	1	3	TCGA-S9-A6WM	59	1	0	19.84	1	16.59	#NULL!	90	1	0	0	#NULL!	9.42949	9.04052	7.4094	7.66711	9.03634	7.8509	7.80695	5.12501	9.2655	9.93977	1.96165	6.69099	1.43094	2.30652	8.83085	1	8.41234	5.46184	10.2033	8.58706	8.61453	11.0837	7.68709	8.10704	8.15318	9.49976	7.85375	4.42186	1	2.66946	#NULL!	0.00646668	0.00361821
434	0	1	3	TCGA-S9-A6WN	38	1	0	26.45	1	26.45	#NULL!	90	1	0	0	#NULL!	9.12832	7.72188	7.51173	7.25774	9.38299	7.12352	6.89905	1	9.4929	10.7354	3.78881	5.70677	2.06736	2.90555	11.3868	1	7.83525	6.17877	10.0376	7.63868	8.60224	11.2996	9.7287	7.78152	8.36676	9.64042	7.80399	9.41244	1	1.38995	#NULL!	0.0540007	0.00131142
435	0	0	0	TCGA-S9-A6WO	29	0	0	18.59	1	6.14	#NULL!	100	0	0	1	#NULL!	9.1327	8.77944	8.51274	7.59553	9.32529	7.86055	7.4786	1	9.33194	10.0143	5.58035	5.41992	3.18932	2.33461	9.28045	1.65897	8.6565	7.25317	7.52908	8.39359	8.39072	11.0165	7.48593	7.8353	8.51249	9.30728	7.75764	6.1042	1	2.05281	#NULL!	0.000643263	0
436	0	1	2	TCGA-S9-A6WP	42	0	0	18.63	0	18.63	#NULL!	100	0	0	1	#NULL!	8.74691	8.67246	8.08382	7.43456	9.19934	7.95701	7.15428	1.2987	9.19396	9.77921	4.67979	5.72197	3.46732	2.49982	9.23005	1.2987	8.34691	7.32862	7.73411	8.08498	8.46067	11.2073	8.39188	8.41687	8.28537	9.42594	7.666	6.35467	1	1.2987	#NULL!	0.0619227	0.000317722
437	0	0	2	TCGA-S9-A6WQ	57	1	0	14.06	0	14.06	#NULL!	100	0	0	1	#NULL!	9.03731	8.70102	7.74809	7.53051	8.85327	7.78947	7.34283	1	9.32552	9.62007	4.47848	5.69947	3.04134	2.86323	10.0087	1	8.68228	7.45703	7.87395	8.54179	8.01248	10.2951	8.5694	8.27531	9.00135	9.48684	7.80072	6.13449	1	2.36905	#NULL!	0.0130897	0
438	0	0	2	TCGA-S9-A7IQ	45	1	0	36.1	0	36.1	#NULL!	100	0	0	1	#NULL!	8.86079	8.09809	8.79881	7.64519	9.44413	7.44139	6.74477	1.70364	9.01438	9.74052	4.95882	6.16243	4.29093	5.14229	10.6239	1	8.83433	6.7246	7.26566	9.18596	8.68585	10.6353	7.20499	9.20157	8.12145	9.56159	7.98247	6.3535	1	6.95484	#NULL!	0.0566684	0
439	0	1	3	TCGA-S9-A7IS	33	1	1	7.92	0	7.92	#NULL!	60	1	0	#NULL!	#NULL!	9.37384	9.27438	8.45404	6.58829	8.79675	8.15557	6.47295	1	9.50479	10.0431	4.38244	6.09619	3.91412	2.47343	8.28418	1.47729	8.72793	5.34181	8.38967	8.73156	8.66541	10.9216	7.48351	8.26576	8.60803	9.10557	7.61679	5.44028	1	1.65102	#NULL!	0.0561365	0
440	0	1	3	TCGA-S9-A7IX	57	0	1	26.91	1	22.31	#NULL!	100	1	0	#NULL!	#NULL!	8.85333	8.87989	7.91118	7.24933	9.32906	7.65047	7.02302	2.07953	9.34911	9.98172	4.00118	6.16437	2.96764	3.70318	10.4058	1.28058	8.38725	6.17359	8.9514	8.62665	8.3534	11.6942	8.25655	8.39125	8.24967	9.35834	7.59668	5.11485	1	5.43749	#NULL!	0.025497	0.0194294
441	0	1	2	TCGA-S9-A7IY	39	0	0	23.49	0	23.49	#NULL!	80	1	0	1	#NULL!	9.05685	8.28896	8.20189	7.51696	9.49756	7.67447	7.4435	1	9.22007	9.76492	4.79546	6.60512	3.02131	1	9.89183	2.05463	8.08756	6.50949	7.9486	8.02964	8.25748	11.0269	8.53571	8.1371	8.8481	9.40465	7.63286	5.12398	1	3.19181	#NULL!	0.0825417	0
442	0	1	3	TCGA-S9-A7IZ	48	1	0	19.97	1	15.34	#NULL!	90	1	0	1	#NULL!	8.46762	8.65191	8.17954	7.61627	9.3036	7.30904	7.48214	1.36089	9.28842	9.74016	5.29252	4.48826	2.59164	3.43636	10.2101	1	8.57488	6.92984	8.30921	8.55597	8.48436	11.0742	8.23651	8.40274	8.32078	9.75873	7.83219	4.36097	1	4.37594	#NULL!	0.0418045	0.00580596
443	0	1	4	TCGA-S9-A7J0	30	1	0	20.01	1	12.81	#NULL!	100	1	0	0	#NULL!	9.4122	9.15761	9.28193	8.36247	9.11963	8.01724	6.81879	1.49409	9.07261	9.36733	4.97774	6.09559	5.1275	2.81022	8.27725	1	8.54846	6.33921	7.47777	8.67732	9.01243	10.2403	7.33381	8.44832	8.04436	8.90658	7.16559	5.46157	1	2.69979	#NULL!	0.0362255	0
444	0	0	1	TCGA-S9-A7J1	43	0	0	8.18	0	8.18	#NULL!	60	0	0	1	#NULL!	8.94575	8.20647	8.36657	8.07276	9.65479	7.59621	7.12376	1.92948	9.29978	9.72244	5.60661	5.72668	3.15938	1.92948	10.2631	1	8.11649	6.65836	7.57148	7.7886	8.56803	11.1099	8.05799	7.91448	8.5079	9.70687	7.83363	6.51484	1	1.92948	#NULL!	0.051496	0
445	0	1	4	TCGA-S9-A7J2	25	0	0	2.04	0	2.04	#NULL!	80	0	0	1	#NULL!	9.11873	8.17376	8.55752	7.94927	9.82626	7.96688	7.10815	1	9.38595	9.81121	6.26278	6.62617	1.92584	2.0664	9.12439	1.56645	8.28814	6.53874	7.84724	7.86211	8.70349	11.1961	7.60578	8.00389	8.38465	9.64949	7.88575	7.57862	1	1	#NULL!	0.067621	0
446	0	1	4	TCGA-S9-A7J3	52	1	0	20.66	0	20.66	#NULL!	100	1	0	1	#NULL!	9.07265	8.2929	8.72428	8.02151	9.41096	7.9187	6.81966	1	9.22193	9.86329	5.61334	5.92674	3.7144	2.77331	9.49592	1	8.24623	6.19256	7.37694	8.02059	8.67102	11.1999	8.0751	7.98342	8.71368	9.50541	7.94536	5.37617	1.25286	4.49441	#NULL!	0.0739555	0
447	0	1	3	TCGA-S9-A7QW	54	1	0	15.05	1	12.55	#NULL!	100	1	0	1	#NULL!	9.17018	8.806	7.79529	7.68108	9.01126	8.23707	7.61229	1	9.31892	9.77866	5.2181	5.87461	2.15	2.95202	9.21869	1.35879	9.00393	7.14669	7.60075	8.18905	8.3046	10.6578	6.62647	8.30548	8.42839	9.74454	7.65166	5.93537	1	2.00306	#NULL!	0	0
448	0	1	3	TCGA-S9-A7QX	36	1	0	18.53	0	18.53	#NULL!	100	1	0	1	#NULL!	9.26709	8.78817	8.39806	7.63546	9.04043	8.12031	7.34007	1	9.25519	9.71514	5.41835	4.85109	1.37871	1.65279	8.57396	1	9.00341	7.10705	7.65168	8.60722	8.46461	10.7741	7.91022	8.17465	7.9854	9.61775	7.83339	7.2919	1	3.52662	#NULL!	0.0168115	0
449	0	0	2	TCGA-S9-A7QY	35	1	0	28.35	0	28.35	#NULL!	100	0	0	0	#NULL!	9.07681	8.52187	7.99534	7.72515	9.18878	7.95618	7.25796	1.60879	9.13718	9.78792	4.58921	6.92091	3.3244	2.86383	9.54198	1	8.57185	6.64715	7.21409	8.2493	8.30096	10.687	8.23369	8.30829	8.74496	9.44842	7.76103	7.44319	1	2.92681	#NULL!	0.0609336	0
450	0	0	1	TCGA-S9-A7QZ	41	0	0	27.14	1	25.43	#NULL!	100	0	0	1	#NULL!	8.98774	8.60546	8.69425	7.85785	9.28441	7.8783	6.95767	1.33067	9.24352	9.92663	5.65632	5.88203	3.48269	3.81399	9.32635	1	8.61729	7.44885	7.49786	8.25017	8.68005	11.1139	7.7051	8.42675	8.43418	9.38612	8.02134	7.20733	1	5.76222	#NULL!	0.0568669	0
451	0	0	1	TCGA-S9-A7R1	35	0	1	169.71	1	119.48	#NULL!	90	1	0	#NULL!	#NULL!	9.0858	8.02418	8.24798	7.77714	9.23292	7.82668	7.04241	1	9.26508	9.64375	5.8368	7.07497	3.0472	3.7428	9.82249	1	8.28744	6.38411	7.29574	8.23197	8.60735	10.7638	7.8016	8.53714	8.42487	9.66868	7.87555	5.26348	1	5.06188	#NULL!	0.0051082	0
452	0	1	3	TCGA-S9-A7R2	69	0	1	10.38	0	10.38	#NULL!	90	1	0	#NULL!	#NULL!	8.68103	8.43743	7.63519	7.51882	8.98133	7.76912	7.54956	3.37018	9.20006	9.89019	4.62094	5.87127	3.17014	3.57446	10.048	1.67798	8.55832	7.01692	9.95985	8.52878	7.75735	10.3441	8.35813	8.21336	8.73929	9.24169	7.82597	7.35303	1	2.07838	#NULL!	0.0874131	0
453	0	0	0	TCGA-S9-A7R3	28	1	0	98.98	1	31.87	#NULL!	100	0	0	#NULL!	#NULL!	8.59265	8.35109	8.32717	7.45467	9.13831	7.59251	7.61089	1	9.32225	10.1661	4.69581	5.55153	5.37028	3.62216	8.8466	1	8.40746	7.06747	7.59788	7.878	7.98986	10.9889	7.60522	7.97528	8.46138	9.30103	7.78365	6.78999	1	5.37647	#NULL!	0.0204232	0
454	0	1	3	TCGA-S9-A7R4	46	0	0	30.03	0	30.03	#NULL!	90	1	0	1	#NULL!	9.05231	8.57057	8.53166	7.45326	9.16953	7.73287	7.22655	1	9.45112	9.85078	5.31168	5.41819	1.65814	2.64681	9.2362	1.38226	8.66616	6.92536	8.62996	8.44248	8.66768	10.8202	7.9098	7.82448	8.41258	9.28341	7.93504	5.52963	1	3.87704	#NULL!	0	0
455	0	0	0	TCGA-S9-A7R7	27	0	0	98.55	1	95.07	#NULL!	80	1	0	1	#NULL!	9.16826	8.49324	7.93514	7.7751	8.88183	7.27495	7.3925	2.17239	9.52528	10.1408	4.23971	6.10859	7.88907	4.70319	10.2446	1.44302	8.14564	6.52434	10.0921	8.2189	8.26558	11.0046	9.50212	7.90986	8.74757	9.31129	7.67311	6.09843	1	1.44302	#NULL!	0.039598	0
456	0	1	3	TCGA-S9-A7R8	44	1	1	31.57	1	22.93	#NULL!	90	1	0	#NULL!	#NULL!	8.62354	8.31499	8.49881	7.00884	8.88766	7.88095	7.08535	1	9.44268	9.55354	5.59651	5.01676	1.93911	1.71221	8.49623	1.71221	8.79523	7.03164	7.95246	7.93392	8.45442	10.8269	7.85117	8.03853	8.29192	9.10788	7.73784	7.67432	1	1.93911	#NULL!	0.0178024	0
457	0	1	3	TCGA-S9-A89V	70	0	0	18.69	1	7.26	#NULL!	80	1	0	0	#NULL!	8.76082	9.52795	8.72395	7.46561	9.36631	7.58723	6.82633	1	9.38852	9.6932	5.76622	6.55713	3.67842	3.27987	10.5158	1.33569	8.52779	6.75359	7.81875	8.56775	8.88921	12.0415	8.0323	8.03194	8.35591	8.70813	8.03722	7.01969	1	8.83373	#NULL!	0.120586	0
458	0	1	3	TCGA-S9-A89Z	40	0	0	20.47	0	20.47	#NULL!	70	1	0	1	#NULL!	9.21584	8.74442	7.96091	7.63103	8.91789	8.11259	7.39523	1.39103	9.34706	9.92559	4.28979	5.92611	5.49443	3.76206	9.36949	1.67136	8.29165	6.7087	9.06912	8.72728	8.65358	10.4472	9.40811	8.17895	8.83131	9.38451	7.75732	6.49153	1	1	#NULL!	0.0333725	0
459	0	1	3	TCGA-TM-A7C3	43	1	1	54.73	1	43.46	#NULL!	90	0	0	0	#NULL!	9.06142	9.3751	7.66783	8.12336	9.49587	7.47378	7.74432	2.40933	9.72792	9.62175	3.1415	7.31841	2.51185	3.1921	9.74833	1.63329	8.09619	5.52211	9.53091	8.61238	8.09656	11.1812	7.67287	7.8981	8.27532	9.34396	7.72672	3.1415	1	3.62574	#NULL!	0.0746584	0
460	0	0	0	TCGA-TM-A7C4	39	1	0	48.29	0	48.29	#NULL!	90	0	0	#NULL!	#NULL!	8.98986	8.56045	8.49041	7.8216	9.69855	7.6354	7.32146	1.39649	9.18382	9.79261	4.92464	6.34364	2.9227	4.08761	10.3206	1	8.54872	5.9394	7.94784	8.79111	8.5872	10.5847	6.73658	8.49745	8.29507	9.71337	7.81718	5.48951	1	5.65988	#NULL!	0.167523	0
461	0	0	2	TCGA-TM-A7C5	30	0	0	49.28	0	49.28	#NULL!	100	0	0	#NULL!	#NULL!	9.1472	8.12221	8.60284	7.79357	9.42504	7.93995	7.11143	1	9.33774	10.0756	5.36761	6.24482	3.13972	3.57343	8.43292	1.45533	8.01574	6.76264	7.52261	7.96095	8.69173	11.0411	7.84942	8.13055	8.31158	9.57334	7.88249	6.05439	1	2.99384	#NULL!	0.0590716	0
462	0	0	0	TCGA-TM-A7CA	44	0	0	34.76	0	34.76	#NULL!	100	0	0	#NULL!	#NULL!	9.14202	8.7785	8.51981	7.68003	9.31082	8.01754	7.25433	1	9.45994	9.72314	6.03905	5.71068	3.84138	2.34758	9.66279	1	8.84815	6.72741	7.58144	8.64224	8.57927	11.0275	7.65864	8.16333	8.48578	9.5278	7.92771	5.31183	1	6.94588	#NULL!	0.0950749	0
463	0	0	0	TCGA-TM-A7CF	41	1	0	65.34	1	30.35	#NULL!	100	1	0	#NULL!	#NULL!	8.96852	8.29258	8.5697	7.63041	9.71878	7.7872	7.14174	1.43954	9.01937	9.64151	6.18905	6.2774	2.68938	4.06453	9.75023	1.43954	8.95892	6.06114	7.48568	8.90399	8.53493	11.0316	7.36598	8.62401	8.34882	9.7258	7.65276	6.38675	1	7.51961	#NULL!	0.0213257	0
464	0	1	3	TCGA-TM-A84B	40	0	1	24.9	0	24.9	#NULL!	90	0	0	0	#NULL!	9.28194	8.31937	7.85724	8.07545	9.87311	7.86419	6.86459	1.91909	9.24931	10.1713	5.52207	7.10275	2.46221	3.81381	9.74195	1.47175	8.41727	5.43664	8.57538	7.78324	7.95127	11.3508	7.59526	8.36847	8.77106	9.99785	8.32455	8.41781	1	1	#NULL!	0.0375775	0
465	0	0	0	TCGA-TM-A84C	32	0	1	16.16	0	16.16	#NULL!	80	0	0	0	#NULL!	9.53147	8.98625	8.09879	6.79786	8.92453	7.71244	7.27376	1	9.6683	10.115	3.87694	5.70625	6.11081	3.72887	10.2336	1	8.67521	5.07687	8.80798	8.22998	8.57828	11.8273	9.96575	7.71626	8.22566	9.58976	7.58157	6.0478	1.52963	4.17991	#NULL!	0	0
466	0	1	3	TCGA-TM-A84F	48	0	0	59	0	59	#NULL!	100	1	0	#NULL!	#NULL!	9.05528	8.77386	7.44511	7.90418	9.24512	7.56095	7.54997	1	9.31486	9.83904	3.85112	5.8985	2.91492	1.42265	10.1011	1.42265	8.50546	6.36126	8.13746	8.38963	7.91295	10.4557	8.52919	8.31686	8.48026	9.36857	7.45011	6.89995	1	3.7215	#NULL!	0.062336	0
467	0	1	4	TCGA-TM-A84G	54	1	0	40.6	0	40.6	#NULL!	100	1	0	#NULL!	#NULL!	9.2744	8.47285	8.3553	8.07709	9.11626	7.8908	6.85992	1	9.44855	9.96	5.97145	5.80923	4.4071	2.29541	8.24478	1	8.20477	6.16438	7.50926	7.96542	8.85921	11.3658	7.42449	8.16367	8.60064	9.54202	8.16455	6.39545	1	2.18589	#NULL!	0.0225194	0
468	0	1	2	TCGA-TM-A84H	44	1	0	30.42	0	30.42	#NULL!	90	1	0	#NULL!	#NULL!	9.08446	8.90755	8.81622	7.62639	9.25887	7.8605	7.34673	1	9.16427	9.32269	5.92802	6.06294	3.61703	3.50504	8.79044	1.54546	8.70219	6.77343	7.46953	8.40781	8.60267	10.9856	7.69326	7.83431	8.43407	9.35592	7.82843	6.70337	1	5.29786	#NULL!	0.0535818	0
469	0	1	3	TCGA-TM-A84I	30	0	0	28.06	0	28.06	#NULL!	90	1	0	#NULL!	#NULL!	8.80463	8.90071	8.53128	7.83734	8.64798	7.56487	7.36617	4.01898	9.1057	9.98381	6.01934	5.84551	2.31531	1.57594	8.10168	1	8.68374	5.98265	8.46147	8.53876	9.09138	10.0898	6.84084	8.12702	8.37453	9.22217	7.86543	6.20442	1	5.43478	#NULL!	0.0268787	0
470	0	1	4	TCGA-TM-A84J	63	0	0	24.15	1	14.91	#NULL!	80	1	0	#NULL!	#NULL!	10.2405	8.95682	8.45263	8.09642	9.10032	7.87872	6.87526	1.98163	9.64965	10.2621	5.39568	7.44458	3.03797	2.64324	8.74993	1	8.53859	5.47952	8.56488	8.46298	8.82786	10.2433	7.60135	7.81625	8.36443	9.14453	7.64243	8.05108	1.34868	2.25365	#NULL!	0.018638	0
471	0	0	2	TCGA-TM-A84L	31	0	1	40.8	1	34.33	#NULL!	90	0	0	#NULL!	#NULL!	9.05405	8.78983	8.15199	7.79914	9.3481	7.72131	7.55845	1.39333	9.24174	9.91868	4.80343	5.5934	3.67372	3.10764	9.83727	1	8.61953	6.09919	8.04491	8.39863	8.17328	10.9093	8.63245	8.13294	8.60667	9.42061	7.67252	6.18912	1	3.67372	#NULL!	0.0370685	0
472	0	1	4	TCGA-TM-A84M	40	0	0	24.77	0	24.77	#NULL!	100	1	0	#NULL!	#NULL!	8.93513	8.28039	8.55203	8.14434	9.47902	7.78202	6.96482	1	9.21704	9.57883	6.24743	7.07537	3.22729	2.12125	8.54067	1	7.88661	6.04551	8.32444	7.8544	8.89262	10.962	7.80383	7.86179	8.3361	9.62932	7.88872	7.78949	1	1.60295	#NULL!	0.00350671	0
473	0	1	4	TCGA-TM-A84O	61	1	1	33.21	0	33.21	#NULL!	90	1	0	#NULL!	#NULL!	9.01457	8.06217	8.48094	7.60276	9.61983	7.61241	7.38722	1	9.33942	9.8184	5.28485	5.53868	5.0914	3.40079	9.42599	1	8.05236	5.00383	7.90921	7.94147	8.50933	10.8639	7.7723	7.90921	8.56568	9.5343	7.6173	8.33419	1	5.62723	#NULL!	0.0694206	0.0112407
474	0	0	0	TCGA-TM-A84Q	31	0	0	25.36	1	14.95	#NULL!	80	1	0	#NULL!	#NULL!	9.04265	8.59827	8.23452	7.32727	9.29003	7.84087	7.44088	1	9.44304	9.83602	5.40231	5.91675	5.46821	3.46599	9.42338	1	8.53256	6.38241	7.83752	7.96414	8.4066	10.6354	8.31701	8.13634	8.5292	9.13152	7.75355	5.9142	1	2.93281	#NULL!	0.0219314	0
475	0	0	1	TCGA-TM-A84R	46	0	0	18.59	0	18.59	#NULL!	80	0	0	0	#NULL!	8.68474	8.00287	8.86868	7.48759	9.71519	7.25908	6.75008	1	9.15722	9.72376	5.17616	6.4899	4.48606	5.28122	10.768	1.58856	8.55886	6.09554	7.64533	8.98299	8.71755	10.4328	7.45982	9.13115	8.38666	9.5234	8.05952	7.03776	1.33697	8.29685	#NULL!	0.0880461	0
476	0	1	4	TCGA-TM-A84S	36	0	0	14.91	0	14.91	#NULL!	80	0	0	1	#NULL!	8.97956	8.05443	7.937	8.1716	9.51397	7.60294	7.63765	1.64537	9.21755	9.85476	5.1231	6.85299	2.99429	2.78959	9.12412	1.37391	8.04222	6.17047	8.03266	8.02301	8.49978	10.9266	8.23648	7.95575	8.77152	9.69065	7.62664	6.71652	1	2.62535	#NULL!	0.0639981	0
477	0	0	2	TCGA-TM-A84T	19	0	0	23.78	0	23.78	#NULL!	90	0	0	1	#NULL!	9.21512	8.70477	8.54615	7.58164	9.27971	8.00872	7.31614	1	9.44244	9.87315	5.47913	5.22955	1.87163	1.87163	9.07333	1	8.93962	7.19557	7.80077	8.44741	8.48793	10.895	7.81766	8.18184	8.56867	9.45206	7.80438	6.34972	1.3809	2.64336	#NULL!	0.0106177	0
478	0	1	4	TCGA-TQ-A7RF	27	1	0	21.35	0	21.35	#NULL!	#NULL!	1	0	#NULL!	#NULL!	8.41203	8.81575	7.65217	6.28696	9.24043	7.88457	7.6905	1	9.27206	9.81824	4.58902	5.97641	3.94709	3.47066	8.63815	1.37246	8.71511	6.7104	7.40786	8.05915	7.96273	10.5863	7.33056	8.303	7.69271	9.17616	7.52364	5.17561	1	5.37032	#NULL!	0.0443417	0
479	0	0	2	TCGA-TQ-A7RG	36	0	0	19.68	0	19.68	#NULL!	100	0	0	#NULL!	#NULL!	9.01026	8.17407	8.42743	8.40598	9.30116	7.55606	7.32631	1.68506	9.30701	9.82607	5.80417	5.91113	4.20329	2.77824	9.53613	1.40005	7.96385	6.98768	7.74361	7.86159	8.5573	11.0075	8.22585	7.99183	8.55575	9.52866	7.80978	6.21762	1	1.40005	#NULL!	0.0372707	0
480	0	0	2	TCGA-TQ-A7RH	39	0	0	15.97	0	15.97	#NULL!	#NULL!	1	0	#NULL!	#NULL!	9.09096	8.63917	8.20972	7.65614	9.19057	7.87624	7.4756	1.56673	9.22496	9.64596	5.59876	6.41517	5.63641	2.48867	8.81595	1	8.85233	6.62958	7.99901	8.19951	8.50592	11.0185	7.93655	7.98464	8.38342	9.536	7.705	6.0237	1	2.39869	#NULL!	0.00781709	0
481	0	0	1	TCGA-TQ-A7RI	37	1	0	2.04	0	2.04	#NULL!	#NULL!	0	0	#NULL!	#NULL!	8.97693	8.34467	8.29012	8.21412	9.1801	7.67032	7.08763	1.81164	9.25723	9.74313	6.03765	6.55614	3.96302	2.12684	9.48518	1	8.14454	6.99832	7.42382	7.80753	8.46442	11.4213	8.11004	7.90374	8.55598	9.39837	8.01239	6.73026	1	1	#NULL!	0.0679432	0
482	0	0	2	TCGA-TQ-A7RJ	25	1	0	40.37	0	40.37	#NULL!	80	1	0	#NULL!	#NULL!	9.17601	8.86002	8.46596	7.75137	8.99119	7.87979	7.498	1	9.24808	9.92035	5.53832	5.99206	4.51628	3.23497	8.65687	1	8.6486	6.95022	7.49167	8.43817	8.29321	11.0551	7.71462	8.07817	8.39519	9.16893	7.70578	6.27557	1.30961	6.33152	#NULL!	0.0228244	0
483	0	0	2	TCGA-TQ-A7RK	29	0	0	44.05	1	28.19	#NULL!	90	0	0	#NULL!	#NULL!	9.19996	8.95946	8.31067	7.66996	8.96435	7.9789	7.60604	1.62936	9.29222	9.56269	4.9975	5.81785	3.55192	3.67997	8.87117	1	8.70096	7.66396	7.7997	8.63266	8.08307	10.2972	7.70074	8.36483	8.52308	9.46218	7.67839	7.30046	1	3.98786	#NULL!	0.0485304	0
484	0	1	2	TCGA-TQ-A7RM	41	1	0	36.66	0	36.66	#NULL!	90	1	0	#NULL!	#NULL!	9.08901	8.55252	8.80054	8.12451	9.30529	7.9413	7.20638	3.93357	8.71166	9.78798	5.46502	5.57565	2.96024	4.43388	8.54247	1	8.30613	6.67351	8.64631	8.27422	9.01326	10.696	6.63976	8.12636	8.35525	9.01511	8.09334	1.56679	1	2.19025	#NULL!	0.00862793	0.00701326
485	0	0	1	TCGA-TQ-A7RN	32	0	0	33.71	0	33.71	#NULL!	100	1	0	#NULL!	#NULL!	9.00597	8.41317	8.48121	7.90659	9.59923	8.01094	7.24777	1.48809	9.23388	9.9875	5.87706	6.2687	1.94507	2.06043	9.14529	1	8.18975	6.55793	7.95342	7.94011	8.90215	10.9679	7.92197	8.01547	8.36037	9.82131	8.01914	6.12052	1	2.25755	#NULL!	0.05434	0
486	0	0	2	TCGA-TQ-A7RO	29	0	0	31.18	0	31.18	#NULL!	100	0	0	#NULL!	#NULL!	9.05483	8.05642	8.61888	8.1383	9.60534	7.52767	6.91526	1.37329	9.31501	10.0557	5.87416	6.0037	3.21319	2.70927	9.98845	1.37329	8.03233	6.20894	7.78219	7.965	8.99304	11.2645	7.84723	7.99447	8.51944	9.99754	8.05914	6.86913	1	2.78799	#NULL!	0.0311745	0
487	0	0	2	TCGA-TQ-A7RP	66	0	0	30.03	0	30.03	#NULL!	90	1	0	#NULL!	#NULL!	8.95109	8.87067	7.59218	7.46101	9.12745	7.61452	7.53365	1	9.29173	10.0322	3.88173	5.81174	4.80542	3.11914	10.6529	1.31203	8.50795	6.20749	9.29302	8.65441	8.02281	10.8649	8.5847	8.44514	8.75771	9.54706	7.91831	5.7214	1	3.54305	#NULL!	0.117535	0
488	0	0	1	TCGA-TQ-A7RQ	38	1	0	26.12	0	26.12	#NULL!	90	0	0	#NULL!	#NULL!	9.02698	8.27999	8.80384	7.90483	9.34793	7.75167	6.8006	1	9.2201	9.83589	6.38362	6.6299	4.91957	2.77583	9.44226	1.28292	8.47955	6.74506	6.67913	7.99898	8.62976	11.2763	7.47211	8.20611	8.29786	9.36292	7.90745	8.29786	1	2.45164	#NULL!	0.0362147	0
489	0	0	2	TCGA-TQ-A7RR	38	0	0	25.85	0	25.85	#NULL!	100	1	0	#NULL!	#NULL!	8.86724	8.98854	8.11648	8.0955	9.27181	7.4427	7.16419	1.35613	9.20652	9.75138	4.60908	5.98661	2.66347	3.11286	9.52236	1.61815	8.72085	6.62059	7.96857	8.4728	8.3852	10.3216	8.05379	8.22494	8.89885	9.43849	7.89985	6.25189	1	4.89868	#NULL!	0.06411	0
490	0	0	1	TCGA-TQ-A7RS	25	1	0	0.03	0	0.03	#NULL!	90	0	0	#NULL!	#NULL!	9.20903	8.34829	8.32685	7.93033	8.75517	7.98504	7.11033	1.32129	9.21284	9.70117	5.07049	5.96598	2.84117	1.32129	8.69856	1.32129	8.46529	6.9741	7.0555	8.03164	8.3261	10.9681	7.86364	8.21575	8.6828	9.32588	7.71768	5.82739	1	1	#NULL!	0.106075	0
491	0	0	1	TCGA-TQ-A7RU	51	0	0	33.9	0	33.9	#NULL!	80	0	0	#NULL!	#NULL!	9.29956	8.29258	8.46202	7.74248	9.04301	8.01956	7.38187	1	9.28551	10.1325	5.06704	6.11693	3.9951	2.37463	9.17219	1.35199	8.35735	6.22699	7.84614	8.02145	8.53808	11.2573	7.77356	8.31445	8.52814	9.71778	7.98541	5.19571	1	1	#NULL!	0.0317281	0
492	0	0	0	TCGA-TQ-A7RV	27	0	0	61.37	1	17.41	#NULL!	80	0	0	#NULL!	#NULL!	8.99528	8.93343	8.3867	7.60084	9.17879	7.85114	7.46218	1.56741	9.34337	9.8	5.159	4.97622	2.84784	2.57248	9.35197	1.32346	8.80706	7.06694	7.77082	8.52581	8.276	11.0481	7.88959	8.19456	8.47016	9.68736	7.81703	6.16334	1	5.58099	#NULL!	0.071636	0
493	0	0	1	TCGA-TQ-A7RW	32	0	1	26.97	1	16.79	#NULL!	90	1	0	#NULL!	#NULL!	8.89719	8.44118	8.31839	7.99368	9.03729	7.81704	7.23575	1.40633	9.29818	9.8029	5.27913	5.36557	4.79794	2.38817	9.37859	1	8.62736	7.12609	7.71788	7.93299	8.51211	11.0418	7.97229	7.88186	8.29688	9.20682	7.88903	6.53983	1	5.01884	#NULL!	0.0054455	0
494	0	0	1	TCGA-TQ-A8XE	42	1	1	31.34	1	14.95	#NULL!	70	0	0	#NULL!	#NULL!	8.59387	8.28041	8.49821	7.73061	8.8584	7.95554	7.37753	1.31189	9.39259	9.87137	5.25106	4.73756	2.04035	2.87034	9.19361	1	8.73366	7.24186	7.2644	7.85928	8.11637	11.1714	7.37381	8.39669	7.93474	9.18518	7.79952	7.89439	1	4.49179	#NULL!	0.0346879	0
495	0	0	1	TCGA-VM-A8C8	50	1	0	45.89	1	14.98	#NULL!	90	1	0	1	#NULL!	9.00839	8.68679	7.83852	7.66858	8.8312	7.67897	7.66191	1.71226	9.29715	9.46989	3.92614	4.92889	2.27993	1	8.53363	1	8.71544	7.4819	7.79588	8.32194	7.66781	10.5628	7.11194	8.15217	8.52834	9.80012	7.96732	6.94309	1	3.89791	#NULL!	0.0119151	0
496	0	0	0	TCGA-VM-A8C9	37	1	0	43.17	0	43.17	#NULL!	#NULL!	0	0	#NULL!	#NULL!	9.01736	8.99999	6.39957	6.56725	7.82625	7.37251	7.87493	1	9.4805	9.61894	2.06822	5.47274	6.36145	2.69694	10.4673	1	8.87502	7.4649	8.34778	8.43978	6.82067	11.7863	10.2432	8.86968	8.26443	8.90177	7.07886	7.47966	1	2.4312	#NULL!	0.0935015	0.00317242
497	0	0	1	TCGA-VM-A8CA	54	0	0	13.5	0	13.5	#NULL!	70	#NULL!	0	#NULL!	#NULL!	8.85638	8.24294	7.81839	7.19711	8.56566	7.57559	7.73439	1	9.11676	9.6278	3.39751	6.49127	3.58151	3.53859	10.0835	1	8.69195	6.11492	8.28494	8.59402	7.39169	10.7368	8.37588	8.83727	8.34731	9.36282	7.2305	7.15444	1	7.85065	#NULL!	0.026615	0
498	0	1	4	TCGA-VM-A8CB	33	0	0	0.1	0	0.1	#NULL!	#NULL!	#NULL!	0	#NULL!	#NULL!	8.48696	8.52782	7.75568	7.24101	8.42901	7.84837	7.57395	1	9.06301	9.45786	4.7433	4.2984	4.08446	2.06333	8.58215	1.6668	8.4045	6.80181	7.05817	8.09733	8.0981	9.82299	8.10241	8.50068	7.69188	9.14606	7.6008	4.14749	1	5.5523	#NULL!	0.125677	0
499	0	1	3	TCGA-VM-A8CD	58	0	1	7.88	0	7.88	#NULL!	100	1	0	0	#NULL!	8.87047	9.0578	7.85192	6.65748	9.78325	7.88647	6.95574	1.29476	9.58107	10.045	4.24571	5.60236	7.02763	3.93515	10.4947	1	8.40922	5.11625	8.9019	8.29847	8.41769	11.7117	8.3825	8.20519	7.99457	9.47334	7.58987	4.80389	1	6.23362	#NULL!	0.0446071	0
500	0	0	1	TCGA-VM-A8CE	25	0	0	39.13	1	26.77	#NULL!	90	0	0	#NULL!	#NULL!	9.1272	8.25285	8.14173	8.26969	9.30949	7.84177	7.39959	1	9.2041	10.0129	5.169	7.05006	2.4357	1.95601	9.62843	1.33669	8.32159	5.83549	7.95065	8.03378	8.27472	10.9267	8.18452	8.03059	8.87257	9.6282	7.73682	7.00271	1	1.58812	#NULL!	0.0195187	0
501	0	1	3	TCGA-VM-A8CF	44	1	0	20.01	0	20.01	#NULL!	60	1	0	1	#NULL!	8.7803	8.52372	6.84692	6.93176	8.71543	7.9864	8.14646	1	9.0594	9.4677	2.83848	5.65615	2.95193	5.95751	8.53951	2.39156	8.89216	7.13005	8.30884	8.58542	6.93059	10.5976	8.36824	8.49811	8.37014	9.0406	7.21359	5.55025	1	1.56264	#NULL!	0.0140092	0
502	0	0	0	TCGA-VM-A8CH	24	1	0	23.46	0	23.46	#NULL!	90	0	0	1	#NULL!	9.07322	8.6753	8.31007	7.38955	8.9111	7.65197	7.30723	1.66428	9.28542	9.6728	5.61009	5.52696	1.38628	2.56283	8.93011	1	8.53428	6.94418	8.24493	8.39353	8.4176	10.9042	8.45129	7.97802	8.55572	9.69631	7.75544	5.61009	1	3.14529	#NULL!	0.0281448	0.00154203
503	0	1	2	TCGA-VV-A829	44	0	0	37.02	0	37.02	#NULL!	60	1	0	#NULL!	#NULL!	8.58142	7.99425	8.62955	7.70499	9.52794	7.86032	7.64209	1	9.43937	9.08373	6.08353	4.83487	1.96774	1.34217	10.1151	1.79931	8.25669	6.83625	7.66121	7.92412	8.81056	10.8393	8.47901	8.12096	7.95495	9.33917	7.80717	5.26515	1	1.96774	#NULL!	0.00470646	0
504	0	1	3	TCGA-VV-A86M	36	1	0	16	0	16	#NULL!	60	1	0	#NULL!	#NULL!	8.53601	8.73901	8.61662	7.98882	8.79017	7.89754	7.29806	1	9.50966	9.96232	5.71394	5.12432	2.46976	2.96549	7.81838	1	8.57855	7.93517	7.63323	8.41527	8.41493	10.3515	7.44646	8.01596	7.99369	9.00537	7.79492	6.65459	1	4.49067	#NULL!	0.0184712	0
505	0	1	4	TCGA-VW-A7QS	35	1	0	23.19	0	23.19	#NULL!	#NULL!	0	0	#NULL!	#NULL!	9.19865	8.25489	7.76635	7.26016	8.9294	7.9628	7.20044	1	9.68737	9.46365	4.91861	5.63972	3.32722	4.77031	7.2933	1.76835	8.164	5.60177	8.01226	7.92564	8.72949	10.7941	8.79173	8.13464	7.48466	8.97011	7.8021	4.96353	1	1	#NULL!	0.0388146	0
506	0	1	3	TCGA-VW-A8FI	66	0	1	8.05	0	8.05	#NULL!	#NULL!	1	0	#NULL!	#NULL!	9.44718	8.86324	7.28776	7.79084	8.77462	7.74129	7.90123	2.52076	9.51285	9.08882	4.18809	6.38415	3.51147	1	9.17399	1	8.67128	5.93205	8.80738	8.64653	7.83271	10.0727	7.95926	7.90458	8.43032	9.10587	7.39482	5.30008	1	1	#NULL!	0.0213651	0
507	0	0	1	TCGA-W9-A837	47	0	0	51.02	0	51.02	#NULL!	#NULL!	0	0	#NULL!	#NULL!	8.93584	8.16456	8.57542	8.15435	9.54472	7.65311	7.1225	1	9.17246	9.84317	5.38882	6.07115	3.20437	2.87157	9.93145	1	8.2656	6.56131	7.38891	8.36529	8.60706	10.8772	7.04458	8.34845	8.50997	9.71546	7.87107	6.82593	1	5.91728	#NULL!	0.0258609	0
508	0	0	0	TCGA-WH-A86K	65	0	0	13.3	0	13.3	#NULL!	#NULL!	0	0	1	#NULL!	9.35632	8.81987	7.90635	7.75778	8.73002	8.00703	7.77659	1	9.11766	9.35913	4.45471	5.72009	1.47063	2.38749	8.62661	1.78932	9.04789	5.95742	7.84236	8.6724	8.29489	10.3678	8.46002	8.1777	8.40381	9.38254	7.58639	5.3634	1	1.78932	#NULL!	0.030484	0.00438383
509	0	1	3	TCGA-WY-A858	32	1	0	43.92	0	43.92	#NULL!	100	1	0	#NULL!	#NULL!	8.84544	8.64833	7.76363	7.14439	8.51067	7.82848	7.5723	1	9.17448	9.63816	4.11483	5.58987	2.02751	1.46875	9.44813	1	8.76553	7.18378	8.24112	8.39529	7.92587	10.4256	9.01517	8.04842	8.32963	9.1449	7.32611	6.21495	1	3.60705	#NULL!	0	0
510	0	0	0	TCGA-WY-A859	34	1	0	39.85	0	39.85	#NULL!	100	1	0	#NULL!	#NULL!	8.95075	8.82603	8.4508	7.46974	9.19507	7.40272	7.14154	1.96134	8.81161	9.43947	3.91478	5.82354	3.58595	3.33876	10.1917	1	8.99637	6.3379	7.42757	9.13517	8.42821	10.0517	6.9627	9.07307	8.38326	9.43518	7.69533	5.85171	1	7.53725	#NULL!	0.0784499	0
511	0	0	0	TCGA-WY-A85A	20	0	0	43.36	0	43.36	#NULL!	80	0	0	#NULL!	#NULL!	9.22125	8.92567	8.25271	7.47312	9.86121	7.72869	7.60436	2.13507	9.39009	9.8322	5.29476	5.75419	2.29176	2.42722	9.30702	1.42383	8.65432	6.15678	8.0779	8.49343	8.45142	10.8419	7.92782	8.12402	8.56951	9.85441	7.77676	5.41662	1	6.67802	#NULL!	0	0
512	0	0	0	TCGA-WY-A85B	24	0	0	45.76	0	45.76	#NULL!	80	0	0	#NULL!	#NULL!	9.12502	8.74852	8.21355	7.58053	8.68885	7.90229	7.57142	1	9.35106	9.8565	5.40017	5.25245	1.6209	2.27587	8.37828	1	8.5834	7.57748	8.00069	8.50248	8.40976	10.6323	7.69431	8.06889	8.30264	9.3343	7.85715	5.6387	1	3.16852	#NULL!	0.0223098	0
513	0	0	0	TCGA-WY-A85C	36	0	0	46.85	1	41.43	#NULL!	80	1	0	#NULL!	#NULL!	9.3947	8.90998	8.60038	7.72068	9.19562	7.96935	7.25872	1.34267	9.37124	9.61167	5.15785	5.53205	2.23895	2.62661	8.63691	1.34267	9.03569	6.8343	7.85895	8.69362	7.97088	10.7781	7.81644	8.0684	8.541	9.36765	7.94129	5.34925	1	4.84525	#NULL!	0.0494553	0
514	0	0	2	TCGA-WY-A85D	60	0	0	37.68	1	29.14	#NULL!	80	0	0	#NULL!	#NULL!	9.18584	8.73284	7.62599	7.66881	8.84706	7.80175	8.02014	2.59834	8.8459	9.64009	3.42966	5.44061	1.40085	1.90798	9.21947	1	8.84571	6.27191	7.77057	8.52699	7.71414	10.4548	7.96432	8.0227	8.55964	9.33548	7.29604	5.12945	1	1.40085	#NULL!	0.011962	0
515	0	0	2	TCGA-WY-A85E	48	1	0	20.8	1	17.48	#NULL!	80	0	0	#NULL!	#NULL!	9.23873	9.05922	8.31753	8.3438	9.17947	7.93779	7.32073	1.75809	9.42495	9.47366	5.85817	5.63182	3.14726	3.82607	9.22698	1.32071	8.81358	7.42345	7.24598	8.54784	8.54565	10.4113	7.35159	8.25193	8.3798	9.28116	7.73917	6.1899	1	3.82607	#NULL!	0.0491957	0
516	1	2	5	TCGA-02-0001-01	44	1	1	11.9333	1	4.56667	#NULL!	80	1	1	#NULL!	#NULL!	6.9279	4.25172	4.46694	4.85709	4.47801	5.92352	6.89193	5.30622	7.43139	9.3382	4.22637	5.44918	5.07588	3.91509	3.8095	4.66352	6.98575	5.51559	8.72966	5.8324	7.59464	5.94784	8.38166	6.35276	6.0985	6.60625	5.46337	8.88761	4.41972	5.14425	#NULL!	0.0817636	0
517	1	2	5	TCGA-02-0003-01	50	0	1	4.8	1	1.33333	#NULL!	100	1	#NULL!	0	#NULL!	6.63154	4.18775	4.26284	6.32196	5.16516	5.737	7.12575	4.63652	7.99317	9.79221	4.80002	5.37261	5.38168	3.98652	6.05438	4.33915	6.04943	5.91651	9.7944	5.81075	6.71154	6.1125	7.90436	6.26871	6.80485	6.56641	5.73745	4.35306	3.89505	8.4859	#NULL!	0.0333492	0
518	1	2	5	TCGA-02-0004-01	59	0	1	11.5	1	10.4667	#NULL!	80	1	#NULL!	#NULL!	#NULL!	7.4565	4.04692	4.2401	8.14199	5.94818	5.54899	9.06762	4.48112	8.7331	10.5893	4.91874	8.54224	8.78273	4.5246	7.7399	3.87534	6.50859	5.49128	12.0596	5.60549	6.5763	7.64402	7.61313	7.17798	7.60332	7.19487	6.169	4.55808	3.74918	3.95903	#NULL!	0	0.0137748
519	1	2	5	TCGA-02-0007-01	40	1	1	23.5	1	17.2667	#NULL!	80	1	1	#NULL!	#NULL!	7.70119	4.44173	3.96306	5.16068	4.87806	6.16659	7.24164	4.82249	8.11708	9.61677	4.97765	4.26121	10.1863	3.8307	3.8932	4.56458	6.86567	6.32846	4.94505	5.84062	8.47758	4.90835	5.36437	7.15487	6.88416	6.08272	6.2442	4.06075	4.14026	4.80857	#NULL!	0.145942	0.143585
520	1	2	5	TCGA-02-0009-01	61	1	1	10.7333	1	8.8	#NULL!	80	1	#NULL!	#NULL!	#NULL!	6.35884	4.31199	4.04695	4.9854	4.99477	6.257	7.58416	4.78268	8.25341	10.9461	5.05532	6.75603	4.21056	4.67558	6.15853	4.53242	6.16702	5.63986	10.8401	5.90746	8.12886	6.22868	8.7826	6.71418	7.36232	6.04204	6.09454	8.0693	3.69469	4.48062	#NULL!	0.0366201	0
521	1	2	5	TCGA-02-0010-01	20	1	1	35.9	1	11.7	#NULL!	80	1	1	#NULL!	#NULL!	7.22991	4.19416	4.34805	8.07342	4.51918	6.00406	7.30012	4.79878	8.02305	10.1529	4.79708	6.59271	4.17844	3.61872	4.90369	4.45039	6.43766	6.53373	8.93157	6.1056	7.14383	5.55376	6.29793	6.27177	6.78981	7.05221	6.91777	4.18322	4.01753	4.42595	#NULL!	0.00400079	0.0989478
522	1	2	5	TCGA-02-0011-01	18	1	1	21	1	4.83333	#NULL!	80	1	#NULL!	#NULL!	#NULL!	6.28042	4.46726	4.40577	4.4129	5.75107	5.92182	6.51997	4.68766	8.43223	9.3252	5.70053	6.58004	4.11899	3.52946	4.29159	4.73234	5.66948	4.95353	4.24062	5.7225	7.82844	4.87687	7.90968	6.86572	7.11394	6.59825	7.07636	3.91128	3.97081	4.53391	#NULL!	0.0419326	0.087826
523	1	2	5	TCGA-02-0014-01	25	0	1	83.7333	1	74.7667	#NULL!	100	1	#NULL!	#NULL!	#NULL!	7.52392	4.45568	4.55299	8.75326	6.94773	6.23753	7.70323	4.61145	9.02098	9.19414	7.64538	5.62649	4.36721	3.61555	5.42139	4.37254	6.82625	6.89992	7.73848	5.93847	9.29651	5.67075	4.36352	7.94567	7.41813	7.05274	6.1871	4.55766	3.73666	4.29484	#NULL!	0.146203	0.0406478
524	1	2	5	TCGA-02-0015-01	50	0	1	20.9	1	15.2	#NULL!	80	1	#NULL!	#NULL!	#NULL!	7.76862	4.07117	4.15542	6.02978	6.7696	6.07368	8.05909	4.13527	9.16552	9.17167	5.7167	7.08861	7.07795	3.44925	7.43436	4.3045	6.22158	4.58935	10.7565	5.82343	7.50595	6.88915	6.78844	8.20823	7.856	7.9516	5.56879	6.22468	3.77676	4.89121	#NULL!	0	0.0299686
525	1	2	5	TCGA-02-0016-01	50	0	1	88.2667	1	56.6333	#NULL!	100	1	#NULL!	#NULL!	#NULL!	7.48136	4.27605	4.51492	5.88798	7.76587	6.01361	7.44948	4.4126	8.86086	9.86385	6.25015	4.55064	3.93828	3.37295	8.13967	4.12862	6.84054	4.84681	9.6489	5.58439	7.17098	8.12631	5.52263	7.4974	6.74898	8.66643	5.96152	3.86633	3.77675	4.30919	#NULL!	0.0770209	0
526	1	2	5	TCGA-02-0021-01	43	1	1	78.7333	1	8.5	#NULL!	80	1	1	#NULL!	#NULL!	7.2671	4.37225	4.40308	6.06116	5.76344	6.13489	8.01244	4.73224	8.79482	9.80744	4.38938	4.71917	9.63076	3.45739	5.46241	4.18047	8.10484	4.82943	8.76386	5.91606	7.85072	5.06585	8.13232	7.30103	7.74407	6.05833	6.55992	3.86653	3.98729	4.46101	#NULL!	0	0
527	1	2	5	TCGA-02-0023-01	38	1	1	20.4	1	14.5	#NULL!	80	1	#NULL!	#NULL!	#NULL!	7.19115	4.28688	4.1071	5.88349	6.7001	5.72277	8.18016	4.64799	8.48327	9.18412	5.29683	6.27772	4.17615	3.62232	7.89073	4.68549	6.62197	5.19226	9.31221	5.7794	6.46087	7.54553	6.19441	7.80659	7.60468	7.72445	5.95579	4.71623	3.86335	5.03689	#NULL!	0.159754	0
528	1	2	5	TCGA-02-0024-01	35	0	1	53.8333	1	46.7	#NULL!	100	1	1	#NULL!	#NULL!	7.57977	4.4419	4.05835	6.07608	5.55471	5.88341	8.58678	4.60147	8.73051	10.9905	4.12638	4.2429	12.1578	3.48269	7.24065	4.11228	6.41967	5.15156	11.6597	5.83047	7.96829	5.21595	8.61302	7.93407	7.63855	6.86392	6.13248	9.89271	4.04182	4.56681	#NULL!	0	0.120819
529	1	2	5	TCGA-02-0025-01	47	0	1	43.3333	1	21.8667	#NULL!	100	1	#NULL!	#NULL!	#NULL!	6.80377	4.25138	3.9163	6.15249	5.0499	5.45878	7.72912	4.32619	8.18474	8.87805	4.36567	5.70783	7.66891	4.07141	7.86514	4.30711	5.5838	5.38389	11.0235	5.61623	6.6834	7.25162	8.20395	6.88754	6.18585	6.47195	5.19425	4.17573	3.84834	4.05952	#NULL!	0.127016	0
530	1	2	5	TCGA-02-0026-01	27	0	1	24.9333	1	15.4	#NULL!	80	1	#NULL!	#NULL!	#NULL!	7.56483	4.07482	4.76542	8.83572	7.25309	5.82769	7.75449	4.33486	8.01469	9.68102	5.93372	5.68992	4.96539	3.42131	6.85458	4.17334	6.35969	5.81782	8.93298	5.61725	8.57546	6.55821	6.28624	7.54031	7.36272	7.35266	6.01175	4.99983	3.85211	4.18559	#NULL!	0.271809	0
531	1	2	5	TCGA-02-0027-01	33	1	1	12.3333	1	8.56667	#NULL!	100	1	#NULL!	#NULL!	#NULL!	7.05316	4.20145	4.24467	7.40671	6.08439	5.5717	7.96932	4.43872	8.67208	10.4091	4.4397	5.88774	4.78281	7.51354	7.32849	4.02854	6.59915	5.8337	9.83024	5.53057	7.08889	6.74655	8.66865	7.25663	7.75011	6.74807	5.73868	4.43313	4.02419	11.3004	#NULL!	0	0
532	1	2	5	TCGA-02-0028-01	39	0	1	91.8333	1	64.0333	#NULL!	100	1	1	#NULL!	#NULL!	6.43748	4.16426	4.03733	6.23318	5.2749	5.65579	7.3706	4.88019	8.07625	9.82329	4.47002	4.85311	4.4319	5.97034	6.25407	4.40232	5.90427	5.65862	9.0426	5.58654	6.22074	6.64543	8.6094	6.72259	7.18845	6.22428	5.55041	4.27386	4.0945	11.0646	#NULL!	0.0578834	0
533	1	2	5	TCGA-02-0033-01	54	0	1	2.86667	1	1.06667	#NULL!	100	1	#NULL!	0	#NULL!	4.64014	4.36964	4.43649	5.7628	4.67395	5.89047	5.99421	5.23628	6.89368	9.38784	4.94141	5.18451	7.49552	4.23138	4.49884	5.07685	4.61281	4.68091	9.4436	5.8778	5.43899	5.27186	6.27157	5.67653	5.88389	4.9787	5.95558	4.18373	4.88186	5.73313	#NULL!	0	0
534	1	2	5	TCGA-02-0034-01	60	0	1	14.3333	1	12.8667	#NULL!	80	1	#NULL!	#NULL!	#NULL!	6.58553	4.32172	4.59831	5.96068	5.07074	5.79703	6.47369	4.85315	6.78116	8.95141	4.61434	5.14155	4.8098	4.66088	5.64773	4.74872	6.15322	5.82295	7.66434	6.11872	6.22415	6.49	7.45552	5.65946	5.27251	5.86034	5.19276	4.71804	4.74041	7.97178	#NULL!	0.12494	0
535	1	2	5	TCGA-02-0038-01	48	1	1	10.8667	1	7.96667	#NULL!	80	1	#NULL!	#NULL!	#NULL!	6.65928	4.30412	4.01883	4.21607	5.73991	6.32203	7.64275	4.69697	8.57433	9.554	4.36338	4.23481	7.98277	3.62324	4.19638	4.64754	7.29883	5.98927	4.80654	5.77445	7.73044	4.92159	7.11518	7.48474	7.15821	5.87668	7.27258	4.052	4.11287	4.17304	#NULL!	0.281024	0.153146
536	1	2	5	TCGA-02-0039-01	54	0	1	10.6667	1	3.4	#NULL!	60	1	#NULL!	#NULL!	#NULL!	6.61212	4.20604	4.52682	5.87174	6.95003	6.31954	7.27914	4.44025	8.92347	9.90847	5.0655	5.06386	10.7436	3.61782	8.27083	4.1386	6.56421	5.42261	10.164	5.82348	7.65568	7.26501	7.44563	7.63955	6.6454	7.6005	5.67102	4.17871	3.91235	4.2288	#NULL!	0	0.00356944
537	1	2	5	TCGA-02-0043-01	54	1	1	18.5667	1	9.4	#NULL!	80	1	1	#NULL!	#NULL!	7.23457	4.13766	4.13287	7.78237	5.15376	5.90647	7.8734	4.39504	8.89222	10.3981	4.59392	7.32284	4.2951	4.40534	4.92139	4.19621	5.9901	5.26878	11.7282	5.81244	6.95936	6.61207	8.87198	6.15731	8.05417	6.40142	6.57377	4.0471	3.90776	4.33899	#NULL!	0	0.0123809
538	1	2	5	TCGA-02-0046-01	61	0	1	6.96667	1	6.5	#NULL!	60	1	#NULL!	#NULL!	#NULL!	5.37862	4.43755	4.56797	5.74002	4.99342	5.92247	7.05746	4.78763	7.56882	10.2454	4.8644	5.4308	5.62799	4.29249	5.48507	4.3797	4.80317	4.81233	8.99475	6.04267	6.32473	5.56959	6.3016	6.8897	6.13539	5.44388	7.14737	5.07378	4.39492	5.07077	#NULL!	0	0
539	1	2	5	TCGA-02-0047-01	78	0	1	14.9333	1	1.9	#NULL!	80	1	#NULL!	0	#NULL!	6.2617	4.60401	4.71343	5.63485	5.84631	6.5862	8.10393	5.2321	8.49525	8.77658	4.84157	4.0014	6.26034	3.58067	4.12183	4.34504	6.56399	5.7039	3.66236	6.03371	7.27427	5.28981	7.00483	6.68654	7.66337	5.29293	6.07022	3.88761	4.06102	4.40668	#NULL!	0	0.130687
540	1	2	5	TCGA-02-0048-01	80	0	1	3.26667	1	0.766667	#NULL!	#NULL!	1	#NULL!	#NULL!	#NULL!	6.92612	4.36527	4.67891	7.8207	7.28305	6.09339	9.01548	4.32962	9.19067	10.1746	6.68457	4.23809	4.29944	3.61847	7.39475	4.14019	6.85085	5.72447	9.13316	5.66528	7.52611	6.29245	4.99561	7.98128	7.02882	8.08551	9.2413	3.9216	3.84263	4.75265	#NULL!	0	0
541	1	2	5	TCGA-02-0051-01	43	0	1	15.3	1	2.96667	#NULL!	100	1	#NULL!	#NULL!	#NULL!	6.51886	4.37655	4.20227	5.35699	5.0429	5.79734	7.97664	4.59537	8.85614	9.47198	4.43926	5.0159	9.52903	5.42824	7.17315	4.5801	6.24967	5.0091	9.88774	5.55648	6.65679	6.12108	7.98897	7.44783	6.6893	7.05332	6.02927	4.14023	4.12645	5.76443	#NULL!	0	0
542	1	2	5	TCGA-02-0052-01	49	0	1	12.7667	1	6.8	#NULL!	80	1	#NULL!	#NULL!	#NULL!	6.70209	4.12976	3.97419	6.55747	5.08257	5.83911	6.98507	4.68082	8.49157	9.98523	4.08962	5.23242	10.1402	4.26308	4.87183	4.17965	6.19827	6.16474	10.7869	5.93043	7.76894	5.99078	7.81136	6.17427	6.9144	6.54686	6.48675	4.98993	3.96112	4.57104	#NULL!	0.00905898	0.0122433
543	1	2	5	TCGA-02-0054-01	44	1	1	6.63333	1	2.4	#NULL!	80	1	#NULL!	#NULL!	#NULL!	7.06461	4.28501	4.32592	7.17661	4.54968	5.97598	6.94886	5.23997	7.89529	9.76682	4.88521	4.96314	4.18828	3.95201	4.59893	4.44951	5.60266	5.51784	8.11165	5.95635	5.61055	5.31637	6.72626	6.3281	6.35579	5.29172	5.48324	5.38184	4.70786	5.41798	#NULL!	0	0.0541294
544	1	2	5	TCGA-02-0057-01	66	1	1	20.1333	1	15.7667	#NULL!	80	1	1	#NULL!	#NULL!	7.58469	4.24761	4.13536	6.57218	5.05126	6.5629	7.52178	4.50461	8.4878	10.0455	4.15957	5.85964	3.81528	4.42733	4.55057	4.20671	6.86373	5.49937	10.2272	5.83199	6.71542	5.72382	7.57071	6.80289	7.52619	6.85705	6.92722	5.92465	3.78227	4.11807	#NULL!	0	0.00389376
545	1	2	5	TCGA-02-0058-01	28	1	1	8.46667	1	5.73333	#NULL!	80	1	#NULL!	#NULL!	#NULL!	4.83403	4.25069	4.65401	5.98689	4.58707	5.43136	7.16124	5.0043	7.21437	9.69434	4.86006	4.3856	9.88615	3.87004	3.73267	4.78673	5.53261	4.9346	7.09165	5.83121	5.65383	5.11892	5.57627	6.36747	6.01249	5.61699	5.29512	9.7294	4.51578	5.11071	#NULL!	0.068294	0
546	1	2	5	TCGA-02-0059-01	68	1	1	9.7	1	0.7	#NULL!	80	1	#NULL!	#NULL!	#NULL!	7.02358	4.31966	3.91267	5.80257	5.63799	5.65453	7.39283	4.49746	8.79036	9.60408	4.29988	6.64887	11.1486	4.66234	6.65439	4.60756	6.32324	5.48344	10.2257	5.53161	6.89076	7.10023	7.40103	7.32074	7.14261	7.11958	5.63273	4.15543	4.02652	4.84509	#NULL!	0	0
547	1	2	5	TCGA-02-0060-01	66	1	1	6.1	1	6.1	#NULL!	80	1	#NULL!	#NULL!	#NULL!	7.36079	4.15217	4.31418	7.03342	5.83363	5.62891	7.70357	4.56429	8.60026	10.3059	4.42403	5.73167	5.68411	6.63057	6.9809	4.36773	6.13291	6.28065	10.9176	5.7361	6.81665	7.00832	9.1929	7.12194	7.68958	6.73192	5.80346	5.21636	3.68451	11.5315	#NULL!	0.00452812	0
548	1	2	5	TCGA-02-0064-01	50	0	1	20	1	16.5333	#NULL!	100	1	#NULL!	#NULL!	#NULL!	7.99152	4.15061	4.526	6.94888	7.33708	5.8762	8.00636	4.26785	9.11174	10.3284	4.62082	6.40493	4.15721	3.74661	7.07032	4.02714	6.62121	5.63012	11.0029	5.90795	7.19538	8.12192	8.01403	7.30984	7.6534	7.40317	6.28016	3.96263	3.66683	3.9823	#NULL!	0.030062	0
549	1	2	5	TCGA-02-0068-01	57	0	1	26.8	1	5.83333	#NULL!	80	1	#NULL!	#NULL!	#NULL!	7.3965	4.14124	4.08029	7.93662	7.44958	5.51444	8.33642	4.40439	8.91277	9.80097	4.18151	5.51368	3.88485	4.28106	7.93128	4.15268	6.04731	5.0639	11.4481	5.42664	7.08205	7.42357	7.01971	7.80556	7.83781	8.31398	5.84901	3.97822	3.62014	4.0071	#NULL!	0	0.0313256
550	1	2	5	TCGA-02-0069-01	31	1	0	29.1	1	29.1	#NULL!	80	1	#NULL!	#NULL!	#NULL!	9.02188	4.28595	4.9148	7.04115	6.42049	6.43924	8.02557	4.59578	8.48947	10.5206	8.04775	7.10022	4.1075	4.22125	6.2753	4.1079	6.47547	5.96104	10.0542	6.01573	8.43624	7.03095	5.38815	7.16443	6.92135	7.33171	5.944	6.6745	3.99439	3.99978	#NULL!	0.211561	0
551	1	2	5	TCGA-02-0070-01	70	0	0	25.4	1	25.4	#NULL!	80	1	#NULL!	#NULL!	#NULL!	7.25455	4.15153	4.12487	6.67089	7.1632	5.72005	8.11775	4.3722	9.08547	9.89348	5.59251	5.51447	6.50585	3.55328	7.17011	4.3046	6.07464	5.19964	10.4911	5.68679	7.83921	8.30787	7.18888	7.59674	7.67183	7.63157	6.31143	4.68122	3.93524	3.76188	#NULL!	0.0555649	0.0820555
552	1	2	5	TCGA-02-0071-01	53	0	1	5.56667	1	0.266667	#NULL!	80	1	#NULL!	#NULL!	#NULL!	7.78422	4.28581	4.48563	7.84264	7.58644	5.73112	8.27904	4.27713	9.4464	10.325	4.49938	6.05906	4.28368	3.4152	7.43685	3.97684	6.63861	5.25609	10.8357	5.88298	7.55754	7.72219	6.54064	7.64199	7.7318	7.93758	6.88064	3.84839	3.58636	4.00178	#NULL!	0.0553201	0.0383227
553	1	2	5	TCGA-02-0074-01	68	1	1	10.3333	1	5.13333	#NULL!	80	1	#NULL!	#NULL!	#NULL!	6.91275	4.21449	4.90556	7.54326	7.12065	5.52301	8.3341	4.39792	9.30846	10.2636	6.51235	4.48495	5.04007	3.50894	7.39483	3.84822	6.66776	6.26735	9.78117	5.94708	8.16016	7.2463	5.64765	7.70013	7.42513	7.10408	6.76666	3.98748	3.64633	4.05248	#NULL!	0.07218	0
554	1	2	5	TCGA-02-0075-01	63	0	1	21.1333	1	11.2	#NULL!	80	1	#NULL!	#NULL!	#NULL!	7.95751	4.30487	4.22466	7.2531	6.99001	5.85599	7.67832	4.18687	9.51159	10.024	3.89329	6.84072	6.99626	3.97247	7.09717	3.95361	6.57298	5.02931	10.266	5.78938	7.1387	7.59856	7.17285	7.28599	7.93419	7.58662	6.96824	3.64614	3.61308	3.97474	#NULL!	0.0106861	0
555	1	2	5	TCGA-02-0079-01	57	0	1	27.6333	1	26.6	#NULL!	80	1	#NULL!	#NULL!	#NULL!	6.44313	4.35705	4.16033	6.44339	5.96695	5.53322	7.28387	4.84245	8.37666	9.64758	5.23885	5.38177	4.38721	3.81759	7.14242	4.78061	6.15247	4.89558	11.1052	5.4911	6.90666	6.76157	6.19559	5.3379	6.54909	5.9847	5.41318	4.6246	4.20235	4.37484	#NULL!	0	0
556	1	2	5	TCGA-02-0080-01	28	0	1	90.9667	1	77.9667	#NULL!	80	1	1	#NULL!	#NULL!	7.43443	4.20438	4.58686	7.96595	6.85534	6.33424	7.92949	4.74772	8.56422	9.44925	7.60679	4.7982	3.79162	3.41583	6.78038	4.22264	7.40125	5.99271	8.91656	6.02082	8.0257	6.9673	5.43994	7.34706	6.21453	7.85731	5.22786	4.25034	3.80715	4.26236	#NULL!	0.0138184	0.00688979
557	1	2	5	TCGA-02-0083-01	59	1	1	23.0333	1	15.4333	#NULL!	80	1	1	#NULL!	#NULL!	7.54312	4.17705	4.22239	7.01751	6.34448	5.4977	8.39058	4.15759	9.2703	9.59186	4.82435	5.40342	4.81688	3.41478	7.82271	4.25858	6.25895	4.99331	9.75452	5.8689	6.85585	5.97587	6.44828	8.02527	7.74455	8.18071	6.20718	3.83943	3.87089	5.07745	#NULL!	0	0
558	1	2	5	TCGA-02-0084-01	36	1	1	12.8	0	12.8	#NULL!	80	#NULL!	#NULL!	#NULL!	#NULL!	6.98054	4.1188	4.39046	8.06576	7.09837	5.72758	8.32001	4.39342	8.63172	10.0287	5.99939	5.59434	8.00459	4.00162	7.19178	4.46438	6.50776	5.62625	9.84242	5.71895	7.5699	6.63335	7.43633	6.88533	7.18561	7.80671	5.32117	4.20487	3.68913	4.02931	#NULL!	0.0233194	0.00327493
559	1	2	5	TCGA-02-0085-01	63	1	1	52.0333	1	32.5333	#NULL!	80	1	#NULL!	#NULL!	#NULL!	7.82317	4.03985	4.25875	7.00815	6.74983	5.80018	8.14855	4.33037	8.69082	9.77931	5.42133	6.75926	7.87488	5.09901	7.93195	3.98376	6.83325	5.94541	11.0782	6.08035	7.27429	7.4494	7.29249	7.81616	7.81682	7.67883	5.85009	6.86456	3.68184	6.2566	#NULL!	0	0
560	1	2	5	TCGA-02-0086-01	45	1	1	8.93333	1	3.23333	#NULL!	100	1	#NULL!	#NULL!	#NULL!	7.8193	4.14529	4.04362	6.02416	6.59228	5.91118	8.02462	4.35429	9.54609	10.1296	4.77611	5.9959	10.5261	3.51174	7.28536	4.01294	6.62582	4.81516	10.32	5.82283	7.36136	7.48035	7.90802	8.08906	7.24657	8.18428	5.76859	3.91287	3.59915	3.98297	#NULL!	0	0
561	1	2	5	TCGA-02-0087-01	27	1	0	58.5667	1	58.5667	#NULL!	80	1	#NULL!	#NULL!	#NULL!	6.95986	4.29526	4.25159	7.32073	6.31696	5.54296	7.95065	4.25776	8.41603	9.54912	6.35927	5.76215	4.96167	3.8915	6.13683	4.56889	6.63544	5.587	8.91381	5.63264	8.06305	6.62363	7.19425	6.54547	6.34191	7.05999	5.2835	4.19611	3.77862	4.24126	#NULL!	0.0321937	0
562	1	2	5	TCGA-02-0089-01	52	0	1	17.2	1	11.9333	#NULL!	100	1	1	#NULL!	#NULL!	7.50552	4.11174	4.11051	8.06822	7.33113	5.66528	8.65664	4.4219	8.93865	9.69642	5.49789	6.78138	4.22123	3.65039	7.9006	3.85664	6.45795	5.57903	10.6777	5.94005	7.15897	7.25008	6.84773	7.86109	7.69358	8.53254	6.25402	4.10314	3.69199	4.33348	#NULL!	0.111196	0.00828103
563	1	2	5	TCGA-02-0099-01	46	0	1	3.53333	1	3.53333	#NULL!	80	1	1	#NULL!	#NULL!	6.95704	3.98901	4.3687	8.47901	6.67927	5.6131	8.26724	4.10381	8.89593	10.3798	5.17908	7.1346	4.38085	4.63574	7.59362	4.08643	6.41257	5.50247	11.9131	5.74501	7.19846	6.66429	6.5414	7.7112	7.22995	7.64852	6.53947	7.74129	3.84959	3.91869	#NULL!	0.0564864	0
564	1	2	5	TCGA-02-0102-01	42	0	1	27.4	1	15	#NULL!	100	1	1	#NULL!	#NULL!	8.18355	4.20957	4.22375	7.00275	7.60968	5.83356	8.4723	4.35588	9.29912	10.8055	5.37673	7.09125	3.93961	4.13281	7.79951	4.11033	6.89006	4.66693	11.4659	6.08967	7.23007	7.70797	6.42128	7.84261	7.68849	7.98882	6.69183	4.93445	3.84418	4.77506	#NULL!	0	0.091797
565	1	2	5	TCGA-02-0104-01	29	1	1	65.9	1	48.5667	#NULL!	80	1	#NULL!	#NULL!	#NULL!	6.53354	4.04609	5.02514	8.50768	5.96496	5.44195	8.01195	4.42394	7.95694	9.49476	7.13318	4.78064	4.52525	3.6667	4.5595	4.70733	6.26489	5.24567	7.83417	5.52136	7.40474	5.1376	5.02986	8.63653	5.90368	6.92629	5.27105	6.39826	3.89282	4.98786	#NULL!	0	0
566	1	2	5	TCGA-02-0106-01	54	0	1	11.8333	1	6.53333	#NULL!	80	1	#NULL!	#NULL!	#NULL!	7.36093	4.03298	4.42439	5.81226	6.3843	5.9955	9.09302	4.47269	8.93155	9.37917	4.69128	5.11891	10.952	4.0801	7.95299	4.12208	6.79238	4.88617	10.2623	5.72586	8.13246	6.65494	8.34068	7.87668	7.29396	7.74175	5.66535	3.99757	3.77151	3.99032	#NULL!	0	0
567	1	2	5	TCGA-02-0107-01	56	0	1	17.9	1	4.86667	#NULL!	80	1	1	#NULL!	#NULL!	7.12578	4.01864	4.23834	6.52682	6.7434	5.32497	8.10314	4.38152	8.9299	10.1155	4.54243	5.54378	6.89989	4.70516	7.7064	3.90963	6.27398	6.27883	10.8665	5.88925	7.09148	7.92409	7.47382	7.20014	7.52006	7.40538	6.0389	4.5203	3.73549	4.32099	#NULL!	0.0264614	0
568	1	2	5	TCGA-02-0111-01	56	0	1	23.5	1	2.46667	#NULL!	80	1	#NULL!	#NULL!	#NULL!	7.34315	4.25565	4.06501	6.69427	6.49274	5.81981	8.1741	4.78994	8.65306	9.846	4.71554	5.83912	10.7847	3.74124	7.25477	4.18385	5.96869	5.24084	9.76149	5.90147	7.80163	7.36072	8.01593	7.65195	7.87286	7.8001	5.2638	5.72306	3.82714	4.05791	#NULL!	0.0340737	0
569	1	2	5	TCGA-02-0113-01	43	1	0	93.9333	1	52	#NULL!	100	1	1	#NULL!	#NULL!	8.06046	4.93085	4.25536	5.86941	6.97695	5.76425	8.7005	4.40152	9.22638	9.59642	6.08433	5.90344	7.87772	3.44826	6.15522	4.18581	6.84145	5.19229	9.29063	5.99326	6.70079	6.96555	5.98337	8.63422	7.27028	8.68972	5.89596	3.97925	3.9035	9.94012	#NULL!	0.0672301	0
570	1	2	5	TCGA-02-0114-01	37	1	1	101.367	1	76.5333	#NULL!	80	1	1	#NULL!	#NULL!	7.20251	4.28031	4.91214	8.07261	6.83992	5.70777	7.89182	4.45135	8.88397	9.71847	6.47396	5.8317	4.37072	3.58157	5.38592	4.38105	5.76024	6.61919	8.76119	5.88057	8.45209	5.32867	5.92104	8.32366	7.76059	7.69097	6.53343	4.46863	3.71148	4.13682	#NULL!	0.198945	0.0216041
571	1	2	5	TCGA-02-0115-01	52	0	1	15.8667	1	3.03333	#NULL!	80	1	#NULL!	#NULL!	#NULL!	7.47363	4.23425	4.4587	7.00538	7.44253	5.13836	8.25066	4.20956	9.03217	9.46172	5.98314	5.5822	7.34023	3.6379	8.44995	3.96386	5.98357	4.98267	9.93951	6.02131	7.27339	7.49626	6.9969	8.07266	8.57187	8.65757	6.63843	4.007	3.83963	9.16374	#NULL!	0	0
572	1	2	5	TCGA-02-0116-01	51	0	1	49.6333	1	41.0333	#NULL!	80	1	1	#NULL!	#NULL!	7.96859	4.12149	4.36604	5.03899	5.71471	6.63127	7.63291	4.35462	9.11956	10.3745	4.60984	4.68062	10.6943	3.55143	6.11536	3.87554	7.36301	5.62009	10.7999	6.02479	7.89651	5.84463	7.13349	7.27877	7.65298	7.01427	7.5059	8.18752	3.65806	4.0308	#NULL!	0.0623056	0
573	1	2	5	TCGA-02-0258-01	36	1	1	16.7667	1	16.7667	#NULL!	#NULL!	1	#NULL!	#NULL!	#NULL!	6.90701	4.01933	4.13247	7.40767	7.08938	6.65457	8.55435	4.7172	8.78518	9.52663	7.66036	4.35098	4.1483	3.66126	5.97453	4.14723	7.6867	6.77676	7.62852	5.77949	8.94002	6.36171	6.34779	7.96321	5.47122	7.48531	4.66774	4.14819	3.88699	4.9401	#NULL!	0.150273	0.0656882
574	1	2	5	TCGA-02-0260-01	54	0	1	17.1667	1	17.1667	#NULL!	#NULL!	1	#NULL!	#NULL!	#NULL!	8.52659	4.28456	4.10231	6.46627	6.65717	6.17171	8.37831	4.85161	8.79674	9.74978	6.43796	5.4901	3.69519	3.37698	4.73611	4.32426	7.51514	5.16166	9.80932	6.24524	8.75273	6.98181	5.26248	7.70595	6.14787	7.54793	4.84855	3.96501	3.87209	3.92487	#NULL!	0	0.0508141
575	1	2	5	TCGA-02-0266-01	14	0	1	17.9667	1	9.76667	#NULL!	#NULL!	1	#NULL!	#NULL!	#NULL!	6.78674	4.30448	4.50167	5.81954	5.79339	5.4889	8.08415	4.34263	8.22991	9.55112	5.14903	5.66551	9.72795	3.8589	6.97772	4.7117	6.79153	5.24905	8.53995	5.88904	6.87895	9.27862	6.94317	7.90912	6.26693	7.92951	5.38893	4.10285	3.96541	5.19793	#NULL!	0	0
576	1	2	5	TCGA-02-0269-01	68	0	1	10.9	1	3.3	#NULL!	#NULL!	1	#NULL!	#NULL!	#NULL!	8.20143	4.45476	4.07049	7.08358	7.34894	6.25018	8.96001	4.74394	8.92567	9.99267	6.13811	5.89198	3.98117	3.48157	6.2283	3.96519	7.68377	4.97739	10.3343	5.95019	8.71617	7.77767	5.64129	7.6392	6.56222	8.75011	4.91457	3.78972	3.96247	3.88411	#NULL!	0	0
577	1	2	5	TCGA-02-0271-01	26	0	1	14.6667	0	14.6667	#NULL!	#NULL!	1	#NULL!	#NULL!	#NULL!	8.05533	4.11982	4.14474	7.26899	6.23363	6.34885	8.86325	4.34964	8.57646	9.64402	5.63758	5.8452	10.1751	3.83707	7.57036	4.25117	6.77825	5.46186	9.62089	5.95451	8.44572	7.32898	7.792	7.46984	7.01609	7.71116	5.90002	5.08447	3.824	4.43573	#NULL!	0	0
578	1	2	5	TCGA-02-0281-01	78	1	1	4.03333	1	4.03333	#NULL!	#NULL!	1	#NULL!	#NULL!	#NULL!	7.86131	4.15537	4.08899	6.98434	7.04873	5.90683	8.55239	4.7499	8.99269	10.389	7.3269	4.87026	4.00572	3.61343	6.12051	4.21031	6.89955	5.77891	9.53656	5.84044	8.98627	6.16619	5.03613	7.90076	6.00731	7.20572	5.73788	4.20669	3.63296	4.14421	#NULL!	0.130402	0
579	1	2	5	TCGA-02-0285-01	50	1	1	14.0667	1	14.0667	#NULL!	#NULL!	1	#NULL!	#NULL!	#NULL!	7.32453	4.13663	3.90416	7.35556	6.67156	5.65564	8.49878	4.67527	8.66867	10.0403	4.9339	6.8585	5.10314	3.54741	7.13048	4.29215	6.41035	4.97266	10.3339	5.92682	7.75198	6.91147	7.11221	8.10186	6.82687	7.76763	4.90698	3.91351	3.84223	3.97078	#NULL!	0	0.00845868
580	1	2	5	TCGA-02-0289-01	57	0	1	14.4	1	8.16667	#NULL!	80	1	#NULL!	#NULL!	#NULL!	7.97337	4.1477	4.0867	7.89297	7.60034	6.24174	8.37167	4.62434	8.50452	9.72892	6.13057	6.58186	3.98224	3.71057	7.68018	4.06987	7.11043	5.28509	10.1371	6.12657	7.69953	7.77428	6.73454	7.7774	6.918	8.49829	5.42152	6.02898	3.78422	4.21588	#NULL!	0	0.0905033
581	1	2	5	TCGA-02-0290-01	49	0	1	16.1667	1	12.4667	#NULL!	80	1	#NULL!	#NULL!	#NULL!	6.63443	4.39988	4.09054	6.24693	5.86444	5.47942	7.80256	4.61189	8.3567	9.16976	4.43149	5.3396	4.4824	3.78059	6.12874	5.05178	5.94	4.72608	9.90118	5.4611	6.35605	6.68918	6.8099	7.80178	6.326	7.28734	5.05247	4.22515	3.90697	4.09365	#NULL!	0.0298545	0.0597275
582	1	2	5	TCGA-02-0317-01	40	0	1	12.4	1	7.93333	#NULL!	80	1	#NULL!	#NULL!	#NULL!	7.74476	4.20196	4.17947	5.38527	6.39126	6.27626	8.62509	4.51869	8.92201	10.0587	6.22077	5.84633	3.90577	3.66146	6.67328	4.19708	7.19251	5.11601	9.53645	5.74962	7.74072	7.50789	6.17571	7.45628	6.70388	7.85001	5.42629	4.04624	3.94235	4.10987	#NULL!	0.0065175	0.0160778
583	1	2	5	TCGA-02-0321-01	74	0	1	10.0333	1	2.43333	#NULL!	80	1	#NULL!	#NULL!	#NULL!	7.57275	3.97006	3.91008	7.46818	6.59445	5.69253	7.86151	4.59429	8.75897	10.3738	5.65314	5.45208	5.61153	3.83852	7.02203	4.19122	7.14683	5.17732	10.0076	5.54934	8.05188	6.97654	7.5333	7.75139	6.78952	7.64304	5.33555	7.2344	3.83066	4.19006	#NULL!	0	0.0182573
584	1	2	5	TCGA-02-0324-01	69	1	1	7.83333	1	5.46667	#NULL!	80	1	#NULL!	#NULL!	#NULL!	5.73488	4.71785	4.57597	4.72666	5.53318	5.85296	7.46877	4.57915	6.7605	7.96748	5.00604	5.56168	5.85987	3.94368	5.98163	5.16384	5.35017	4.64641	7.77345	4.89213	5.921	5.90341	6.17678	5.41222	5.3552	6.76259	5.0246	4.61411	4.24789	4.74253	#NULL!	0	0.0565454
585	1	2	5	TCGA-02-0325-01	61	0	1	10.7667	1	9.46667	#NULL!	80	1	#NULL!	#NULL!	#NULL!	7.04194	4.09391	4.27889	7.53562	7.27997	5.9217	8.04897	4.72606	8.11936	9.83359	6.75579	4.97577	4.06704	3.40329	6.81616	4.43544	6.7115	5.02159	10.6099	5.49692	8.49081	7.09219	6.2105	7.35574	6.39378	7.50135	6.14403	4.64141	3.82389	4.23068	#NULL!	0.157063	0
586	1	2	5	TCGA-02-0326-01	82	1	1	7.43333	1	0.166667	#NULL!	80	1	#NULL!	#NULL!	#NULL!	6.95113	4.21195	4.21852	6.55643	5.92688	6.06249	7.66435	4.68251	8.10601	9.04816	4.95947	5.31522	7.47576	3.96373	6.25334	4.75703	7.37488	4.91227	9.31588	5.75437	7.7389	6.72159	7.66173	6.77009	5.70915	7.18754	4.37063	4.43464	4.02161	5.37632	#NULL!	0.0006	0.00300766
587	1	2	5	TCGA-02-0330-01	51	1	1	16.1333	1	4	#NULL!	80	1	#NULL!	#NULL!	#NULL!	6.65908	4.02428	4.12464	7.19366	7.82598	6.43346	8.53751	4.61469	8.59738	9.64419	6.45573	6.14806	5.42136	3.52787	6.52709	4.12154	6.9612	5.23393	9.43899	5.52696	6.73396	6.67831	7.0544	7.12033	6.51407	7.49385	5.4522	4.33968	3.89284	4.7239	#NULL!	0.036184	0
588	1	2	5	TCGA-02-0332-01	46	1	1	26.0667	1	14.6	#NULL!	80	1	#NULL!	#NULL!	#NULL!	5.97916	4.40814	3.78336	5.91796	5.81951	5.52981	7.59389	4.68583	7.8348	8.01281	5.39353	5.08092	4.95564	4.00046	5.23282	4.39077	6.33475	4.67976	8.88703	5.62202	5.93927	5.99983	6.262	6.43876	5.67196	6.50945	5.21755	4.47209	3.6633	3.91061	#NULL!	0.0585316	0
589	1	2	5	TCGA-02-0333-01	77	1	1	4.43333	1	0.133333	#NULL!	#NULL!	1	#NULL!	#NULL!	#NULL!	7.33443	4.18428	4.33469	6.75566	6.49915	6.44416	7.72172	4.73199	8.71015	8.74189	6.29872	5.31373	3.97819	3.60648	6.24532	4.89934	7.06292	4.8906	9.75596	5.8902	8.20109	7.43531	6.89939	8.02187	6.7035	8.98843	5.17876	4.01528	3.67229	4.13146	#NULL!	0	0.0275147
590	1	2	5	TCGA-02-0337-01	48	0	1	25.4667	1	23.0333	#NULL!	80	1	#NULL!	#NULL!	#NULL!	7.90054	3.89376	4.20262	7.14583	6.077	5.79682	8.5098	4.75005	8.80343	10.0002	5.65116	5.69172	4.97004	3.49707	7.45536	4.10225	6.84352	5.63692	10.8177	6.05899	8.32603	6.92712	7.82278	7.38576	7.28407	7.5974	4.96483	4.72268	3.76552	7.50047	#NULL!	0.00963174	0
591	1	2	5	TCGA-02-0338-01	41	0	1	10.7333	1	5.6	#NULL!	80	1	#NULL!	#NULL!	#NULL!	7.49767	4.31717	4.3339	6.82571	7.06204	5.57029	7.88547	4.48919	8.54	10.1076	6.95406	5.81359	7.00234	3.43785	7.40323	4.29841	6.69388	5.63809	8.5519	5.88261	8.28251	6.0573	5.12345	7.67379	6.99765	7.16126	6.12877	5.15529	3.89393	3.89936	#NULL!	0.0550987	0
592	1	2	5	TCGA-02-0339-01	67	0	1	12.5667	1	4.93333	#NULL!	80	1	#NULL!	#NULL!	#NULL!	7.50516	4.34013	4.39301	6.74998	6.78128	5.90647	7.94833	4.47356	8.7113	10.2615	6.83271	5.44096	4.46497	3.51242	6.69388	4.19888	6.95888	4.87204	8.94112	5.59715	8.52437	7.27269	5.51473	7.91003	7.13143	7.45282	5.63726	5.46573	3.65194	4.32101	#NULL!	0.0902196	0.0446259
593	1	2	5	TCGA-02-0422-01	50	0	1	14.7	1	4.16667	#NULL!	80	1	#NULL!	#NULL!	#NULL!	8.25736	4.24159	4.07749	6.61582	6.62668	6.03938	8.60417	4.51361	9.22878	9.854	5.23898	5.38084	4.34254	3.56448	8.83603	3.96665	6.81151	6.14977	10.0956	5.87113	8.18836	7.36444	6.51248	7.75789	7.61105	8.19891	5.84235	5.20433	3.72867	3.95205	#NULL!	0.0676222	0.0128659
594	1	2	5	TCGA-02-0430-01	67	1	1	10.7	1	10.7	#NULL!	100	1	#NULL!	#NULL!	#NULL!	7.60425	4.44606	4.05343	6.26647	7.00093	5.68694	8.726	4.41149	9.09494	9.96476	6.04308	5.71277	4.1954	3.65483	6.9283	4.10338	6.74406	5.67584	10.0904	5.75452	7.78241	6.87595	6.24352	8.16395	7.58791	7.80719	5.65721	5.07813	3.69439	3.82343	#NULL!	0	0
595	1	2	5	TCGA-02-0432-01	36	0	1	47.7667	1	35.1	#NULL!	80	1	#NULL!	#NULL!	#NULL!	6.73485	4.02311	4.30802	6.2764	7.23151	6.3283	8.66482	4.49664	8.69674	9.41047	7.9306	5.24032	4.11602	3.64679	6.31014	4.20198	7.42697	6.68126	6.73209	5.77019	8.4222	6.96073	5.58038	7.78001	6.32829	7.85682	5.34886	4.58335	3.71278	9.40791	#NULL!	0.0792349	0
596	1	2	5	TCGA-02-0439-01	70	1	1	0.666667	1	0.433333	#NULL!	80	1	#NULL!	#NULL!	#NULL!	7.46246	4.04955	4.05097	8.65419	7.27438	5.98054	8.7153	4.55267	8.7556	9.94042	6.46982	4.79431	5.16129	3.55499	7.90995	3.97198	6.50493	6.15048	10.1263	5.80158	8.40755	6.73124	6.14894	7.03493	7.46937	8.1102	6.16577	5.92991	3.87729	8.62556	#NULL!	0	0
597	1	2	5	TCGA-02-0440-01	62	0	1	11.5	1	7.06667	#NULL!	80	1	#NULL!	#NULL!	#NULL!	7.51155	4.16455	3.86142	8.02677	7.02673	5.80981	8.20635	4.39263	8.83755	9.6296	6.86019	5.84206	6.5321	3.5508	7.26032	4.06264	6.94383	5.20589	8.88657	5.71462	8.53259	6.76271	6.26642	7.99308	7.46682	7.56527	5.90947	3.95115	3.67704	3.7824	#NULL!	0.0072717	0
598	1	2	5	TCGA-02-0446-01	61	0	1	9.4	1	0.5	#NULL!	80	1	#NULL!	#NULL!	#NULL!	7.33894	3.97889	3.94757	7.73339	6.95136	5.8115	8.4008	4.56709	8.80085	10.316	5.93155	5.08464	5.61403	3.57027	7.84723	3.98285	6.62549	6.16307	9.41552	5.75099	8.38877	6.66946	7.10844	8.04258	7.14651	7.25382	5.86293	4.36907	3.89299	7.54689	#NULL!	0	0.0009
599	1	2	5	TCGA-02-0451-01	62	1	1	16.4333	1	14.2667	#NULL!	80	1	#NULL!	#NULL!	#NULL!	7.46469	4.1972	4.05132	8.04709	6.8642	5.95731	8.65443	4.47248	8.88896	9.83416	5.64226	5.58418	3.95071	3.55441	7.71986	4.20914	6.90793	6.11077	9.14323	5.80546	7.31361	6.2357	6.93938	8.03139	7.83157	7.9756	5.36937	5.42636	3.79492	4.21123	#NULL!	0	0
600	1	2	5	TCGA-02-0456-01	67	1	1	3.4	1	0.4	#NULL!	60	1	#NULL!	#NULL!	#NULL!	7.82886	4.14036	4.12208	6.35409	5.52675	5.74829	7.57682	4.56696	8.94793	9.92632	4.81923	4.96751	8.0847	3.72839	5.5214	4.25155	6.41642	5.13059	11.5663	5.93215	8.18698	7.06411	7.1571	7.14836	6.32404	6.80738	6.12679	5.72676	3.81108	5.02855	#NULL!	0	0
601	1	2	5	TCGA-02-2466-01	61	0	1	17.0333	1	4.26667	#NULL!	80	1	1	#NULL!	#NULL!	6.57578	3.81666	4.25063	7.43468	6.89263	6.38908	8.09733	4.72976	8.91443	10.4584	6.41833	5.21697	4.1674	3.60027	7.38804	4.05742	7.19984	6.55626	10.1526	5.68325	8.28891	6.18368	5.85269	8.78251	7.00691	8.22145	6.59781	8.48634	3.70684	6.80213	#NULL!	0	0
602	1	2	5	TCGA-02-2470-01	57	0	1	13.1	1	6.1	#NULL!	60	1	1	0	#NULL!	7.81878	3.89369	4.21545	7.05824	7.10454	5.88054	8.48533	4.61406	8.95185	10.4161	4.9484	5.75612	6.7983	6.57319	8.42674	4.09614	7.13995	6.2043	10.1414	5.99742	7.75601	7.58401	8.74497	8.27871	7.45477	8.26719	5.46556	6.29155	3.69777	8.38579	#NULL!	0.0486448	0
603	1	2	5	TCGA-02-2483-01	43	0	0	15.5333	0	15.5333	#NULL!	80	1	1	1	#NULL!	8.20768	4.13937	4.28302	7.84909	6.52556	6.50474	8.27362	4.41721	8.90483	10.426	7.21705	6.52342	6.99466	3.42771	6.70214	3.92889	7.2047	6.4442	9.34871	6.06128	8.65249	6.53042	6.46129	8.28138	7.40555	8.2957	6.38076	3.83852	3.77441	3.79318	#NULL!	0	0
604	1	2	5	TCGA-02-2485-01	53	0	0	15.6667	1	6.2	#NULL!	80	1	#NULL!	0	#NULL!	8.0311	4.11145	7.3852	8.22506	7.54344	6.03516	8.63759	4.44028	9.08432	10.6003	6.95971	7.03083	3.94801	3.97289	8.39142	3.89904	7.06871	5.66041	10.5757	5.94528	7.98498	6.30807	6.3616	8.21656	7.82252	8.59233	6.24685	6.3495	3.60704	3.86993	#NULL!	0	0
605	1	2	5	TCGA-02-2486-01	64	0	1	20.6	1	20.6	#NULL!	80	1	1	0	#NULL!	7.64682	3.97808	3.98192	7.58415	6.78549	6.07917	8.60449	4.67769	8.95945	10.2785	5.0008	6.50463	5.76148	3.4692	7.63235	4.21262	7.11046	5.81068	9.91299	5.93436	7.17065	7.82662	7.60484	7.85456	7.90177	8.13809	6.59061	4.36942	3.81943	4.14761	#NULL!	0	0
606	1	2	5	TCGA-06-0122-01	84	1	1	6.23333	0	6.23333	#NULL!	#NULL!	#NULL!	#NULL!	0	#NULL!	7.58826	4.27125	4.74052	7.47752	7.59187	5.92392	7.4967	4.54117	9.21442	9.78229	4.05228	6.04159	5.29625	3.70138	7.02821	4.13457	6.63858	5.49635	10.124	5.93055	7.93698	7.53562	7.46172	7.67016	7.55298	8.13475	6.2848	3.95606	3.82399	4.36761	#NULL!	0.0571849	0.00237029
607	1	2	5	TCGA-06-0124-01	67	0	1	20.6667	1	20.6667	#NULL!	#NULL!	1	#NULL!	0	#NULL!	7.56956	3.98942	4.51011	6.11882	7.31036	5.69322	7.80063	4.60119	9.18307	9.95844	4.43396	5.68731	7.8399	3.73463	7.18488	4.0387	6.70417	5.06952	10.1788	5.83036	8.09358	7.92921	7.74053	7.5553	7.22004	7.75805	5.92735	3.7944	3.64378	4.18988	#NULL!	0	0.00557441
608	1	2	5	TCGA-06-0125-01	63	1	1	48.2667	1	26.5667	#NULL!	60	1	#NULL!	0	#NULL!	7.36646	4.34543	4.44476	7.58624	7.52155	5.63259	8.10555	4.50061	9.12541	10.0777	5.83682	5.73446	3.98767	3.57867	6.70486	4.39286	7.25793	5.84181	10.3444	5.99051	7.62075	7.92104	6.61719	7.62831	7.18503	8.56374	5.84539	4.95679	3.70779	4.18017	#NULL!	0	0.0164334
609	1	2	5	TCGA-06-0126-01	86	0	1	7.03333	0	7.03333	#NULL!	60	#NULL!	#NULL!	0	#NULL!	7.27495	4.23275	4.46052	6.96604	7.21446	5.62165	7.80182	4.45488	9.09099	9.97621	5.37273	5.12289	3.94179	3.61788	6.92723	4.35573	6.60305	5.9995	9.56624	5.93149	7.9753	7.81332	5.7488	7.74568	7.22378	8.35314	5.84113	3.87425	3.82492	4.2132	#NULL!	0.085113	0
610	1	2	5	TCGA-06-0127-01	67	0	1	4.03333	1	3.03333	#NULL!	60	1	#NULL!	#NULL!	#NULL!	6.65147	4.21754	4.72145	6.20071	7.4072	5.70577	7.58874	4.17118	8.42024	9.25423	4.98388	5.35402	4.1988	3.66852	7.68527	4.56023	6.11559	5.0609	9.27643	5.33099	6.4576	7.37951	6.3246	7.53834	7.53178	8.20564	5.31451	4.33774	3.97973	5.33855	#NULL!	0.0353118	0
611	1	2	5	TCGA-06-0128-01	66	0	1	23.0333	1	6.33333	#NULL!	80	1	#NULL!	1	#NULL!	6.25076	4.1905	4.74509	7.99602	7.13741	5.7364	8.15456	4.49746	8.58117	9.93366	5.96546	5.20684	4.34125	3.61613	5.66802	4.45359	6.59221	5.41416	8.16963	5.72183	7.40273	5.99174	5.92207	7.5431	6.57153	7.17006	5.86696	5.81337	3.85301	3.99559	#NULL!	0	0
612	1	2	5	TCGA-06-0129-01	30	0	1	34.1333	1	4.93333	#NULL!	100	1	#NULL!	1	#NULL!	6.96402	4.0766	5.25575	8.27791	7.0712	5.81053	7.1092	4.63064	9.00024	10.0744	7.13093	4.82277	3.97285	3.70675	5.7812	4.15678	6.9267	7.05685	8.2053	5.73131	8.48347	6.11225	5.71488	7.40574	7.41728	7.82124	6.83513	6.56171	3.79273	4.02553	#NULL!	0	0
613	1	2	5	TCGA-06-0130-01	54	0	1	13.1333	1	8.13333	#NULL!	80	1	#NULL!	0	#NULL!	7.18523	4.11942	4.2318	5.85517	5.55463	5.6459	8.41361	4.6464	8.852	9.87552	4.18171	5.69506	8.29604	5.63243	7.08553	4.1386	6.26567	5.32649	11.1657	5.81205	7.73777	7.95668	7.66708	6.96838	6.71116	6.7421	5.41562	4.00494	3.88848	4.03877	#NULL!	0	0
614	1	2	5	TCGA-06-0132-01	49	0	1	25.7	1	16.0667	#NULL!	#NULL!	1	#NULL!	0	#NULL!	6.8411	4.13886	4.24719	6.98852	7.01308	5.39472	7.94405	4.56807	8.51473	10.1394	5.56886	6.33569	5.04069	3.65966	8.17902	4.20302	6.59928	5.54637	9.66516	5.9453	7.56669	6.32066	6.97548	7.81743	7.53904	7.40683	4.95746	4.47067	4.04846	8.35359	#NULL!	0	0
615	1	2	5	TCGA-06-0133-01	64	0	1	14.5	1	2.6	#NULL!	#NULL!	1	#NULL!	#NULL!	#NULL!	6.93033	3.99044	4.03341	8.40301	7.00635	5.65421	8.22187	4.70854	8.42544	9.44548	5.54286	5.59461	4.18315	3.87597	7.47613	4.20027	6.49281	5.12659	9.53723	5.61768	6.96419	5.90939	5.75355	7.43168	6.513	7.7767	5.58761	4.26372	3.64978	5.28143	#NULL!	0	0
616	1	2	5	TCGA-06-0137-01	63	1	1	27.0667	1	16.2333	#NULL!	#NULL!	1	#NULL!	0	#NULL!	6.60501	4.4856	4.30678	5.06575	5.94529	5.29789	7.01335	4.94254	8.08856	8.13864	4.35755	5.04242	4.25798	3.61427	5.61465	5.05488	6.29531	5.27063	8.75682	5.83911	7.16045	6.55077	6.39918	7.24927	5.70658	7.73366	5.11446	4.27977	3.62423	4.40637	#NULL!	0.0165442	0
617	1	2	5	TCGA-06-0138-01	43	0	1	24.5667	1	13.1333	#NULL!	80	1	#NULL!	#NULL!	#NULL!	6.54916	4.00663	3.93458	7.38991	6.63135	5.56052	8.27335	4.63084	8.46726	10.3183	6.06759	6.0252	5.49467	3.69178	7.65219	4.26936	6.51359	5.61751	10.4918	5.79014	7.09352	6.40081	5.95968	7.53616	6.11532	7.14259	4.9018	4.20879	3.89227	5.05365	#NULL!	0.00460423	0
618	1	2	5	TCGA-06-0139-01	40	0	1	12.0667	1	5.06667	#NULL!	60	1	#NULL!	0	#NULL!	6.48444	4.12181	3.86936	6.28279	5.61399	5.5531	6.92873	4.8569	8.49731	9.9006	4.55449	5.83839	9.94772	3.78925	5.73706	4.05092	5.58719	6.18775	10.2969	5.71452	7.03336	6.99594	7.94879	6.86522	7.29972	6.55322	5.37439	4.5308	3.94352	3.91312	#NULL!	0.0295862	0
619	1	2	5	TCGA-06-0140-01	86	0	1	0.2	1	0.2	#NULL!	90	0	#NULL!	0	#NULL!	7.7224	4.02068	3.98681	8.35496	7.14138	5.97573	7.69979	4.4537	8.81329	9.83888	6.26998	6.01727	4.68671	3.77184	6.74334	4.03797	6.87417	4.84734	11.2629	5.64159	7.76218	6.7721	6.94748	6.76918	6.74884	7.39348	5.60756	3.9679	4.04065	4.07723	#NULL!	0.0008	0.0255136
620	1	2	5	TCGA-06-0141-01	62	0	1	10.4333	1	4.83333	#NULL!	80	1	#NULL!	0	#NULL!	6.96258	3.96062	4.38984	6.16892	6.74608	5.49169	6.79904	4.49496	8.79894	10.4036	5.07466	5.30768	10.4184	3.56071	6.98116	4.11373	6.51304	5.61547	9.68777	5.62549	7.53237	7.16715	7.30949	7.18269	6.55136	6.92128	5.13079	4.58186	3.89517	4.65818	#NULL!	0	0
621	1	2	5	TCGA-06-0142-01	81	0	1	2.23333	1	2.23333	#NULL!	#NULL!	0	#NULL!	0	#NULL!	6.81278	4.07755	4.14546	6.62793	6.98867	5.82215	7.61902	4.52417	8.27792	9.55321	5.88861	5.83191	4.21493	3.50698	7.92017	4.18626	7.36048	6.06178	8.37925	5.99211	7.20919	6.33991	6.53334	7.52808	8.2008	7.41414	5.27058	6.04183	3.89164	7.82431	#NULL!	0	0
622	1	2	5	TCGA-06-0143-01	58	0	1	11.9	1	8.83333	#NULL!	60	1	#NULL!	#NULL!	#NULL!	7.39729	4.11484	3.92362	7.74371	6.77175	6.21221	7.83479	4.57511	8.66929	10.6582	5.80481	5.33733	4.07613	3.57465	7.17973	4.13922	6.99998	5.06686	10.0011	5.729	7.65336	7.10841	7.458	7.00168	6.05112	7.04934	5.09691	3.9795	3.783	3.83556	#NULL!	0	0.0021784
623	1	2	5	TCGA-06-0145-01	53	1	1	2.36667	1	2.36667	#NULL!	#NULL!	0	#NULL!	0	#NULL!	6.57952	4.49684	4.37817	6.39142	5.99411	5.50431	7.01078	4.96966	7.42324	9.26024	5.23056	5.79954	4.81337	3.85274	7.71916	5.36388	5.63343	5.0813	8.76886	5.86181	5.94341	6.81099	5.59532	7.52337	6.31445	7.2845	5.1243	4.23412	4.2073	4.30443	#NULL!	0.0079393	0.00796568
624	1	2	5	TCGA-06-0146-01	33	1	1	20.3667	1	17.6667	#NULL!	#NULL!	1	#NULL!	#NULL!	#NULL!	7.29408	4.11325	4.17408	8.04772	6.78232	5.95337	7.81796	4.44386	8.66799	9.50422	7.32524	5.32437	4.42308	3.70537	6.10519	4.42895	6.95731	6.26462	8.96701	5.71791	8.93923	6.1768	5.98216	6.74874	6.42063	7.46598	5.18588	5.61705	3.90692	4.6024	#NULL!	0.0240497	0
625	1	2	5	TCGA-06-0147-01	51	1	1	18.0333	1	3.06667	#NULL!	#NULL!	1	#NULL!	#NULL!	#NULL!	7.94643	4.16302	3.79426	6.55786	5.63589	5.97683	7.32855	4.38625	8.64394	9.65766	4.48875	6.54665	10.3472	4.24821	6.36248	4.04982	6.51139	6.27966	10.6235	5.73386	8.09079	7.22817	8.50919	7.27409	6.90543	7.39608	4.93642	4.75454	3.72933	4.48788	#NULL!	0	0
626	1	2	5	TCGA-06-0148-01	76	0	1	10.2333	1	6.3	#NULL!	#NULL!	1	#NULL!	#NULL!	#NULL!	13.1195	4.38013	4.07679	6.45428	6.278	6.09951	8.75009	4.68257	8.56703	9.63259	4.35102	6.82344	5.68415	3.64764	6.61571	4.04523	6.73408	5.50778	10.733	6.1596	7.18975	6.28464	7.55596	8.38344	7.79181	7.92618	5.47545	3.83966	3.80856	4.03086	#NULL!	0	0.0463313
627	1	2	5	TCGA-06-0149-01	74	1	1	8.73333	1	6.8	#NULL!	80	1	#NULL!	#NULL!	#NULL!	6.90295	4.05389	4.27222	7.17021	6.02205	6.12761	8.3579	4.29174	8.18639	9.75698	5.39996	6.74449	6.13575	3.94112	7.3471	4.37395	6.44952	4.93475	10.1095	5.45964	7.64367	7.12636	6.58255	7.2459	6.6671	8.05334	5.23593	4.15481	3.8839	5.63514	#NULL!	0.0192373	0
628	1	2	5	TCGA-06-0152-01	68	0	1	12.5	1	9.96667	#NULL!	#NULL!	1	#NULL!	0	#NULL!	6.80945	4.32287	4.33075	6.23995	6.42568	5.59092	6.96462	4.51297	8.31944	9.44154	5.40619	6.22891	4.01565	3.75717	6.02758	4.57001	6.43609	5.20402	9.32022	5.56427	6.06067	7.55209	6.27281	7.4608	6.50138	7.30363	5.12452	4.09741	3.95487	6.8206	#NULL!	0.114572	0
629	1	2	5	TCGA-06-0154-01	54	0	1	14.1333	1	6.93333	#NULL!	100	1	#NULL!	0	#NULL!	7.50648	4.18588	4.14314	7.30832	6.73245	5.90801	8.10989	4.49527	8.8684	9.68824	5.19431	4.94711	4.60138	3.82647	7.17648	4.14605	6.52308	5.26865	10.4586	5.96509	7.69643	6.09845	7.38661	8.29732	6.8511	7.88415	5.00572	6.48955	4.08036	4.03766	#NULL!	0	0.0227858
630	1	2	5	TCGA-06-0155-01	61	0	1	10.6	1	8.53333	#NULL!	80	1	#NULL!	0	#NULL!	6.59628	4.13717	3.95774	6.2477	6.1845	5.74113	7.92183	4.32651	8.8208	9.9411	5.54819	6.7935	5.33639	3.94888	7.30926	4.03369	6.88824	5.49924	11.4731	5.74466	7.64598	6.28116	6.69549	7.57429	5.58804	6.50667	5.08452	4.80188	3.90393	5.63518	#NULL!	0.00628186	0.00240221
631	1	2	5	TCGA-06-0156-01	57	0	1	5.93333	1	5.93333	#NULL!	#NULL!	1	#NULL!	#NULL!	#NULL!	6.17384	4.01268	4.38183	7.65253	6.31004	5.47793	7.8621	4.63753	8.52901	10.5187	5.51942	5.15728	5.49731	3.69651	6.76008	4.43	6.24354	5.66912	9.71808	5.76937	7.79815	5.97392	5.86164	7.78736	6.25523	7.15317	5.48947	4.85515	3.73204	4.72674	#NULL!	0.0727505	0
632	1	2	5	TCGA-06-0157-01	63	1	1	3.23333	1	3.23333	#NULL!	40	1	#NULL!	0	#NULL!	7.96562	4.33858	4.46966	8.52128	7.57925	5.53186	8.62617	4.4238	8.86911	10.216	5.86402	7.03707	3.9109	3.36858	7.75989	4.12134	6.64478	5.36518	10.9678	6.12779	8.50901	7.8108	5.78353	7.76485	7.54434	8.47693	6.28618	3.78377	3.7387	4.04425	#NULL!	0	0.0109792
633	1	2	5	TCGA-06-0158-01	73	0	1	10.9667	1	3	#NULL!	80	1	#NULL!	0	#NULL!	7.27751	4.13837	4.15771	8.54468	7.82987	5.76288	7.71069	4.48849	9.01296	10.4225	4.94361	6.96409	4.15129	3.56126	7.63279	4.01019	6.74662	5.17432	10.6448	5.72214	7.93746	7.54103	6.36316	7.68578	7.74479	8.58046	5.18476	5.5213	3.7291	4.32502	#NULL!	0	0
634	1	2	5	TCGA-06-0160-01	56	1	1	11.9667	1	11.9667	#NULL!	#NULL!	#NULL!	#NULL!	#NULL!	#NULL!	6.33956	4.11725	4.39581	7.15411	7.88732	5.66272	7.43999	4.48065	8.40974	10.1634	6.03525	6.02407	5.10131	4.32931	9.36568	4.01255	7.34325	6.33404	7.38063	5.97386	8.01456	5.57446	5.0908	9.11499	7.249	7.91653	5.09839	5.23076	4.03778	9.61815	#NULL!	0	0
635	1	2	5	TCGA-06-0162-01	47	1	1	3.46667	1	3.46667	#NULL!	60	1	#NULL!	#NULL!	#NULL!	5.9351	4.21306	3.77897	6.84229	5.87102	5.40018	8.15838	4.58759	7.98751	9.8539	5.71538	5.34643	4.40984	3.63468	8.30792	4.67036	6.00217	5.54191	8.53284	5.9291	6.23922	5.5375	5.99134	8.2442	6.46222	6.71102	5.19688	4.27022	3.81999	8.54865	#NULL!	0	0
636	1	2	5	TCGA-06-0164-01	47	0	1	57.7	1	47.6	#NULL!	100	1	#NULL!	#NULL!	#NULL!	7.87052	4.1305	3.98337	6.97581	5.58558	5.64468	7.55246	4.51807	9.05709	9.63521	4.92576	6.71855	8.01066	3.80556	7.94418	3.89626	5.8827	5.56421	10.7519	5.82845	7.89289	7.03473	7.31143	8.03064	7.84813	7.75477	5.81758	4.1694	3.72137	3.92673	#NULL!	0	0.00923243
637	1	2	5	TCGA-06-0166-01	51	0	1	5.93333	1	2.2	#NULL!	#NULL!	0	#NULL!	0	#NULL!	6.75598	4.14082	4.05134	6.70674	6.67783	6.03038	7.57926	4.44477	8.90584	10.1705	6.27211	6.16951	8.21725	3.52693	7.51935	4.10807	6.08239	5.59255	9.79296	5.91636	8.42614	6.79912	6.46114	7.7813	6.98633	7.24904	5.29038	5.55534	3.789	4.79461	#NULL!	0.0208119	0.0007
638	1	2	5	TCGA-06-0167-01	44	0	1	11.5667	1	11.5667	#NULL!	90	1	1	0	#NULL!	6.42232	4.12889	4.33539	7.85102	7.8223	5.71194	7.58825	4.48254	8.23692	10.1901	5.83215	6.11469	4.88675	4.1759	9.4754	4.09231	7.73748	5.82402	7.36405	6.11472	7.93168	5.56229	5.29577	9.05782	6.91069	8.13628	5.04751	5.69745	4.07415	9.32077	#NULL!	0	0
639	1	2	5	TCGA-06-0168-01	59	1	1	19.9333	1	15.3667	#NULL!	100	1	#NULL!	0	#NULL!	6.3423	4.16835	4.13719	6.78032	6.71182	5.35977	8.13042	4.83049	8.49595	10.8181	4.51175	6.40842	4.52206	3.71717	7.15883	4.31184	6.49181	5.44769	9.51499	5.48479	7.05364	6.57316	6.7883	7.92876	7.03527	7.19796	4.72298	4.17619	3.83051	9.96676	#NULL!	0	0
640	1	2	5	TCGA-06-0169-01	68	0	1	3.33333	1	3.06667	#NULL!	80	1	#NULL!	0	#NULL!	6.6865	4.09156	4.12077	6.44528	5.63402	5.58362	8.13916	4.65679	8.20118	9.89429	4.30877	5.60824	5.07056	3.55793	6.183	4.5237	5.88045	5.44285	9.57047	5.93219	6.78029	7.09397	6.56658	7.27928	6.07601	7.28491	4.86786	4.01631	3.9657	4.07288	#NULL!	0.0470977	0
641	1	2	5	TCGA-06-0171-01	65	0	1	13.3	1	3.9	#NULL!	100	1	#NULL!	0	#NULL!	6.33027	4.08876	4.04499	8.20103	6.59875	5.61647	8.52431	4.42227	8.85263	10.3602	6.3811	5.42147	4.33046	3.68557	7.62445	4.43706	6.06224	6.16806	9.49652	5.83961	7.62885	6.02254	6.34559	8.01624	6.83479	8.0782	5.15817	4.35873	3.90047	7.29153	#NULL!	0.0499449	0
642	1	2	5	TCGA-06-0173-01	72	1	1	4.53333	1	4.53333	#NULL!	#NULL!	0	#NULL!	0	#NULL!	7.53383	4.18637	6.31147	7.70827	6.63207	5.93527	8.55498	4.41424	8.65604	10.4431	5.77415	8.53187	5.70469	3.52843	7.51548	4.0667	6.8496	5.27581	10.2684	5.96868	7.55967	5.63229	5.98695	7.65887	7.55991	8.10233	5.48815	6.99669	3.82746	6.01979	#NULL!	0.0116503	0
643	1	2	5	TCGA-06-0174-01	54	0	1	3.26667	1	1.56667	#NULL!	80	1	#NULL!	0	#NULL!	7.1555	4.30073	4.07628	7.57258	6.89589	5.56457	7.98093	4.6932	9.02359	10.2385	7.28211	7.04597	4.08209	3.48686	7.06383	4.29644	6.59848	5.59573	9.76956	6.08284	8.4689	6.3114	5.82119	7.94252	7.39869	7.36273	5.26125	6.96012	3.78952	4.22768	#NULL!	0	0
644	1	2	5	TCGA-06-0175-01	69	0	1	4.1	1	1.3	#NULL!	100	0	#NULL!	#NULL!	#NULL!	7.68063	4.0318	4.10931	7.46072	6.76915	6.04785	7.58123	4.35339	8.84772	9.99462	5.36459	5.88097	6.78768	3.59038	7.22182	4.11936	6.18344	4.7397	10.1097	5.66785	7.57633	6.23801	6.37091	7.59084	7.37747	8.04968	5.03469	4.3228	3.72555	6.10931	#NULL!	0	0
645	1	2	5	TCGA-06-0176-01	34	0	0	92.2667	1	1.36667	#NULL!	80	0	#NULL!	#NULL!	#NULL!	7.17441	4.17181	4.22711	8.36264	5.85363	5.62628	8.08728	4.56233	8.84504	10.1283	4.83752	6.40443	11.0519	3.80208	7.37911	4.16846	6.56926	5.26891	10.6207	5.7098	7.29138	5.97996	7.11996	7.28213	6.69942	6.97158	4.80475	3.84241	3.88928	4.18365	#NULL!	0	0
646	1	2	5	TCGA-06-0177-01	64	0	1	4.23333	1	4.23333	#NULL!	60	0	#NULL!	#NULL!	#NULL!	7.28865	4.00112	4.25006	8.53366	6.51231	5.80984	7.98965	4.58474	8.67809	10.0533	6.34678	7.6203	3.93831	3.56148	6.9609	4.09371	6.88613	5.87417	9.47231	5.72112	8.47347	5.7287	6.02427	7.92344	7.13769	7.19511	5.52694	4.94155	3.70384	6.25343	#NULL!	0	0
647	1	2	5	TCGA-06-0178-01	38	0	1	89.3667	1	6.4	#NULL!	#NULL!	1	#NULL!	0	#NULL!	5.38331	4.26929	3.97687	6.92334	5.89326	5.3416	8.27189	4.83196	7.81224	10.3537	5.79914	4.96473	6.05638	3.74177	6.74956	4.88023	5.85414	5.48041	7.98604	5.66425	6.2728	4.93837	5.95652	8.07029	6.09339	6.97014	5.25667	5.8582	3.94432	4.9791	#NULL!	0.0164148	0
648	1	2	5	TCGA-06-0179-01	64	0	1	20.5333	1	8.33333	#NULL!	60	1	#NULL!	#NULL!	#NULL!	6.14202	4.18944	3.9253	6.88853	6.93099	5.46313	7.93695	4.65061	8.49575	9.93111	4.90263	5.53255	5.92089	4.08348	8.01893	4.11249	6.07237	5.49548	9.47449	5.66018	7.09523	6.1992	6.69996	8.12111	7.35017	7.48351	5.56127	5.0465	3.63859	8.01615	#NULL!	0.00609867	0
649	1	2	5	TCGA-06-0182-01	76	0	1	3.7	1	3.7	#NULL!	60	0	#NULL!	#NULL!	#NULL!	6.48356	4.27174	3.83595	7.54282	6.40376	5.06296	8.62879	4.47616	8.57063	10.1871	6.15557	6.66635	4.59502	3.59165	7.44152	4.33373	5.70622	5.06447	9.24766	5.91007	6.51949	5.87753	5.23171	7.61689	7.92085	8.16225	5.79109	8.01516	3.61127	4.06154	#NULL!	0	0
650	1	2	5	TCGA-06-0184-01	63	0	1	70.8667	1	42.5333	#NULL!	80	1	#NULL!	0	#NULL!	7.32738	4.05263	4.16295	6.42109	6.13864	5.66619	8.56145	4.6366	8.71816	9.91943	4.49132	6.73741	9.25974	3.55181	7.15956	4.52022	6.5029	5.73341	9.84597	5.94688	7.37535	6.2935	6.44356	7.6419	7.07559	7.2878	5.18893	4.53159	3.96964	4.25315	#NULL!	0	0
651	1	2	5	TCGA-06-0185-01	54	0	0	74.8667	1	23.7	#NULL!	100	1	#NULL!	0	#NULL!	6.62714	4.20079	4.1274	6.95051	6.81498	5.51646	8.11099	4.57665	8.6551	9.9757	5.7845	5.17621	4.15993	3.75305	6.94139	4.1974	6.41048	5.48429	10.1678	5.83977	7.00803	5.93636	5.75908	8.01364	7.12559	8.10824	4.69651	4.05546	3.87787	4.31081	#NULL!	0	0
652	1	2	5	TCGA-06-0187-01	69	0	1	27.6	1	17.7	#NULL!	60	1	#NULL!	#NULL!	#NULL!	7.87889	4.12254	4.11847	7.10664	7.31491	6.1731	8.87312	4.52291	9.02903	10.2287	4.02258	6.00252	4.24466	3.68549	7.94597	4.31367	7.36027	5.36355	10.837	5.97194	7.63605	7.1587	6.39841	7.6416	7.25142	8.07403	5.14612	5.37647	3.939	4.17772	#NULL!	0	0.100583
653	1	2	5	TCGA-06-0188-01	71	0	1	45.2	1	10.3333	#NULL!	100	1	#NULL!	0	#NULL!	6.58608	4.16347	4.13972	9.11027	7.34608	6.09813	7.95228	4.66912	8.8533	10.5333	7.36151	5.67171	4.42603	3.52339	8.16406	3.92639	6.69161	6.25354	10.7116	5.77436	8.76592	6.77788	6.17891	7.4224	6.90801	7.79457	5.44473	5.2579	3.7805	4.03978	#NULL!	0	0
654	1	2	5	TCGA-06-0189-01	55	0	1	15.6333	1	15.6333	#NULL!	#NULL!	1	#NULL!	0	#NULL!	6.6843	4.11209	4.21918	6.6943	6.31367	5.51296	7.44635	4.32268	8.946	10.3363	5.06447	6.4945	9.87381	3.95547	7.05559	4.31861	6.60452	5.48405	11.0351	5.78069	7.56721	6.70383	6.88763	7.39076	7.02066	7.33099	5.06153	4.12641	3.76632	4.3371	#NULL!	0.0180382	0
655	1	2	5	TCGA-06-0190-01	62	0	1	10.5667	1	2.93333	#NULL!	80	1	#NULL!	0	#NULL!	7.42585	4.17498	4.09811	6.88381	6.50775	5.81993	8.01706	4.53222	9.10882	10.258	4.69084	6.48585	5.13416	4.98158	7.27257	3.995	6.43875	5.63482	10.8461	5.9692	7.81816	6.60003	7.74946	7.47932	7.41924	7.12613	5.2199	5.86855	3.79251	3.93628	#NULL!	0.0183528	0
656	1	2	5	TCGA-06-0192-01	58	0	1	39.5	1	21.6	#NULL!	100	1	#NULL!	0	#NULL!	7.57083	4.26781	4.5662	6.87162	6.36802	5.80449	7.95151	4.82342	8.91452	9.99377	4.25787	5.583	9.02811	3.54483	5.74212	4.26392	7.05731	4.98668	10.4349	5.85719	8.31591	7.92241	7.55168	7.65664	6.74807	7.89422	5.3517	4.62114	3.85148	3.83652	#NULL!	0	0
657	1	2	5	TCGA-06-0194-01	37	1	1	4.73333	1	4.16667	#NULL!	#NULL!	1	#NULL!	#NULL!	#NULL!	6.81889	4.1595	4.11081	6.81917	6.43173	5.65235	7.70593	4.35844	8.85629	9.90943	5.57092	5.79033	10.3045	3.73042	7.76804	4.18423	5.93677	5.58734	10.0079	5.76599	7.55457	7.04638	7.46127	7.46419	7.10345	7.12751	5.80216	3.84787	3.76358	3.94343	#NULL!	0	0
658	1	2	5	TCGA-06-0195-01	63	0	1	7.5	1	4.9	#NULL!	100	1	#NULL!	0	#NULL!	7.11048	4.15863	4.06895	8.21816	7.01194	5.6811	8.17164	4.34561	8.48017	10.0332	5.17863	7.09748	4.31583	3.51865	8.07908	4.45332	6.48051	5.8892	9.32394	5.82416	7.05972	5.80149	4.99642	7.7933	6.91611	7.49447	4.95983	4.29201	3.82476	6.03911	#NULL!	0	0
659	1	2	5	TCGA-06-0197-01	65	1	1	5.63333	1	1.56667	#NULL!	#NULL!	0	#NULL!	#NULL!	#NULL!	6.75609	4.17148	4.35649	7.41169	6.36767	5.77999	8.00931	4.70535	8.81695	10.7076	4.13452	6.47985	6.11436	4.13814	7.1272	4.19879	6.27314	6.21135	9.53404	5.80902	7.24964	6.16289	7.60821	7.20067	7.20129	7.17	5.70404	4.15652	4.0436	4.2513	#NULL!	0	0
660	1	2	5	TCGA-06-0201-01	51	1	1	0.4	1	0.4	#NULL!	#NULL!	0	#NULL!	#NULL!	#NULL!	6.33684	4.31028	4.571	5.67225	5.7935	5.35822	7.58751	5.04494	8.35369	9.4509	4.51673	4.7968	9.43633	4.49692	6.95135	5.28463	5.55519	5.10437	8.55433	5.77762	6.61461	5.5638	7.50673	8.29476	6.36914	6.53507	5.10818	6.43813	3.76115	5.30462	#NULL!	0	0.0158502
661	1	2	5	TCGA-06-0206-01	40	0	1	7.76667	1	3.53333	#NULL!	#NULL!	1	#NULL!	#NULL!	#NULL!	7.19899	4.29552	4.16428	5.93312	5.10328	5.5049	8.24139	4.63755	8.63992	10.3219	4.74029	6.66102	7.64469	5.7477	6.92867	4.78757	5.78636	5.28812	11.1636	5.57574	7.42833	6.24455	7.56771	7.34839	6.57238	6.36472	5.06639	4.33388	4.01209	4.22247	#NULL!	0	0
662	1	2	5	TCGA-06-0208-01	52	1	1	8.53333	1	4.96667	#NULL!	80	1	#NULL!	#NULL!	#NULL!	6.79043	4.1458	4.07048	7.56636	6.83374	5.50603	8.06243	4.69689	9.01984	10.4464	6.09491	5.53051	4.47904	3.7804	8.0989	4.27714	6.07091	5.52462	9.42239	5.69472	7.46959	6.01657	6.21328	8.30433	7.17431	7.45227	4.76834	4.50904	3.86565	4.57574	#NULL!	0	0
663	1	2	5	TCGA-06-0210-01	72	1	1	7.5	1	2.23333	#NULL!	#NULL!	1	#NULL!	0	#NULL!	7.65942	4.16677	4.22995	7.85981	6.33887	6.18506	7.3696	4.6549	8.96995	10.0183	5.22418	6.16215	6.79716	4.15177	7.35062	4.22596	6.77704	5.32156	9.72763	5.93805	7.53057	6.70725	6.72703	6.93971	7.30608	7.67193	5.25579	4.33276	3.83535	4.40586	#NULL!	0	0.0304028
664	1	2	5	TCGA-06-0211-01	47	0	1	12	1	1.76667	#NULL!	100	1	#NULL!	0	#NULL!	7.04282	4.33176	3.92496	7.22651	6.93471	5.72516	8.65841	4.52265	8.83418	10.486	4.7357	5.11106	4.02803	3.80065	6.78136	4.36109	6.71512	5.89038	9.99856	6.01834	7.94531	6.62478	6.04297	8.00134	7.64065	8.10056	5.24451	4.01571	4.09815	4.12614	#NULL!	0	0
665	1	2	5	TCGA-06-0213-01	55	1	1	0.533333	1	0.533333	#NULL!	#NULL!	0	#NULL!	0	#NULL!	5.63651	4.46429	4.18136	6.26902	5.68701	5.15372	7.88512	4.71184	7.67653	9.48479	5.37698	5.25446	4.25583	3.91361	6.45443	5.40335	5.72267	5.3504	9.57485	5.67677	6.58394	5.87513	6.84216	7.37435	5.51349	5.95122	5.09428	4.30398	4.1107	4.47347	#NULL!	0	0
666	1	2	5	TCGA-06-0214-01	66	0	1	15.2333	1	1.6	#NULL!	100	0	#NULL!	0	#NULL!	6.47683	4.10811	4.05544	7.4102	7.42678	5.75515	8.32586	4.45282	9.00818	10.1869	5.67076	6.61124	5.09183	4.48239	7.88617	4.01567	6.80593	5.57861	9.57547	5.65651	7.60699	6.92633	6.26014	7.68442	7.43317	7.89527	5.25133	5.27042	3.83286	4.54266	#NULL!	0	0
667	1	2	5	TCGA-06-0216-01	61	1	1	24.5	1	5.83333	#NULL!	80	1	#NULL!	0	#NULL!	6.75707	4.42571	5.84261	7.42583	7.01197	6.01933	8.8736	4.44829	8.77686	10.1688	5.86705	7.45699	4.57508	3.40812	6.74987	4.2136	6.81702	5.08295	10.3966	5.81806	7.90988	6.11663	5.88981	7.79956	6.76941	8.44576	5.61857	4.35903	3.79072	4.91875	#NULL!	0.0353687	0
668	1	2	5	TCGA-06-0219-01	67	0	1	0.733333	1	0.733333	#NULL!	#NULL!	0	#NULL!	0	#NULL!	5.39396	4.0794	4.03742	6.58606	6.39278	5.44318	7.69315	4.60868	7.84135	9.41818	5.05752	5.50797	4.69457	3.60237	7.01263	4.71595	5.66478	4.65069	8.3902	5.50204	6.71708	5.55279	5.86223	8.13411	6.53815	6.8264	5.17905	4.52038	4.03265	7.31203	#NULL!	0	0
669	1	2	5	TCGA-06-0221-01	31	0	1	20.1	1	8.66667	#NULL!	100	1	#NULL!	1	#NULL!	5.58765	4.26964	4.26713	7.26489	6.1532	5.23148	7.85763	4.69554	8.00244	9.55768	5.44225	5.4196	6.50795	3.91713	6.84936	4.94841	5.80044	5.5426	7.13252	5.82158	6.29898	5.1951	6.17709	7.98603	6.39114	6.52496	4.59534	4.40486	4.02424	8.20365	#NULL!	0	0
670	1	2	5	TCGA-06-0237-01	75	1	1	13.8333	1	13.8333	#NULL!	#NULL!	1	#NULL!	0	#NULL!	7.56884	4.20351	4.15245	8.51572	6.72094	5.8561	8.0249	4.54419	8.28192	10.5811	5.9538	6.67447	4.57027	3.72224	7.24746	4.44798	6.29617	5.89522	9.90457	5.71972	7.47017	5.91127	5.60191	7.46767	6.89785	7.56771	4.71427	4.84385	3.75808	4.24814	#NULL!	0	0
671	1	2	5	TCGA-06-0238-01	46	0	1	13.5	1	10.3667	#NULL!	80	1	#NULL!	0	#NULL!	6.47509	4.13388	3.8837	6.81425	5.84099	5.15347	7.52823	4.47337	8.18742	9.42071	5.99671	5.88161	4.06969	3.52394	7.06321	4.7944	5.98891	4.98854	8.40876	5.53065	6.97744	5.44041	5.66344	7.74451	6.65843	6.66816	5.2465	6.13084	3.93627	5.9912	#NULL!	0.0439638	0
672	1	2	5	TCGA-06-0240-01	57	0	1	20.7	1	20.7	#NULL!	90	1	#NULL!	0	#NULL!	5.86151	4.15859	4.45533	6.07598	6.50776	5.23518	7.19728	4.53006	7.51878	8.73843	5.09861	5.26073	4.72804	3.81513	7.96895	4.66062	6.09085	5.18911	6.89231	5.70868	5.9392	5.8514	5.60747	8.94075	7.21044	6.99867	5.23176	5.51069	3.86977	9.19359	#NULL!	0	0
673	1	2	5	TCGA-06-0241-01	65	1	1	49.3667	1	6.53333	#NULL!	100	1	#NULL!	0	#NULL!	6.45789	4.09882	4.06752	7.43331	6.58409	6.04175	7.67611	4.39521	8.87605	10.5798	6.90656	5.30417	4.74616	3.88416	6.85755	4.40024	7.17636	6.51357	9.31541	5.89095	8.25768	6.66295	5.41111	8.18118	6.62321	7.41459	4.79938	4.04991	3.7086	4.4645	#NULL!	0.0758937	0
674	1	2	5	TCGA-06-0394-01	51	0	1	10.9667	1	2.9	#NULL!	#NULL!	1	#NULL!	#NULL!	#NULL!	8.28221	4.0742	4.1113	6.69556	6.52652	6.11579	8.0186	4.73144	9.22474	9.65134	5.38405	5.26998	7.35547	4.08761	6.87406	4.1305	6.84685	4.91501	10.162	5.87545	8.47395	7.65592	8.14528	8.06187	7.13636	7.79187	5.59116	3.74591	3.79208	3.89436	#NULL!	0.0160216	0.0351436
675	1	2	5	TCGA-06-0397-01	57	1	1	9.13333	1	9.13333	#NULL!	#NULL!	1	#NULL!	#NULL!	#NULL!	8.50569	4.27773	4.1354	6.84383	6.56475	6.28178	7.1316	4.46768	9.32097	10.1301	4.49602	5.67784	12.3176	3.69396	8.04472	4.04633	7.25576	5.80522	8.92092	5.88325	7.59656	7.65685	8.23007	7.70551	7.47529	8.69721	6.41996	3.87864	3.73075	5.75147	#NULL!	0	0.045524
676	1	2	5	TCGA-06-0402-01	71	0	1	0.266667	1	0.266667	#NULL!	#NULL!	0	#NULL!	#NULL!	#NULL!	7.54814	4.53534	3.86338	6.72383	7.04141	5.54923	8.42514	4.27346	9.15929	9.95709	5.22337	5.86954	9.6243	4.00547	7.33311	4.08436	6.39357	5.55658	10.1894	5.96573	7.60197	6.44396	6.42755	8.16936	7.63675	8.04339	7.23888	4.39928	3.81021	3.87881	#NULL!	0.0122771	0.00669189
677	1	2	5	TCGA-06-0409-01	43	0	1	73.3667	1	11.1333	#NULL!	#NULL!	1	#NULL!	#NULL!	#NULL!	6.53294	4.20571	4.02807	6.60315	7.67772	6.11307	7.93372	4.41861	8.66994	9.52308	5.94878	5.82041	4.21788	3.98875	7.02593	4.22793	6.03111	5.91032	10.4198	5.70456	7.19843	7.56377	6.79551	7.36784	7.03498	7.69161	5.52752	6.2672	3.85083	4.76211	#NULL!	0	0
678	1	2	5	TCGA-06-0410-01	76	1	1	4.76667	1	4.76667	#NULL!	#NULL!	0	#NULL!	#NULL!	#NULL!	6.64275	4.15731	3.95385	7.0026	6.37293	5.8587	8.4081	4.67214	8.91351	10.5358	6.57645	5.03356	4.19534	3.46237	6.52698	4.28348	6.62512	5.60259	8.8358	5.90862	8.15425	5.75246	6.19383	8.57919	6.75446	7.46841	5.65815	5.86574	3.80097	5.67289	#NULL!	0.0693929	0
679	1	2	5	TCGA-06-0412-01	56	1	1	9.7	1	4.33333	#NULL!	#NULL!	1	#NULL!	#NULL!	#NULL!	7.03415	4.15674	4.06394	7.62703	7.38828	5.99588	8.30311	4.42331	8.7489	10.2655	5.49891	6.51838	4.10272	3.62022	7.04278	4.10228	6.72156	4.90584	10.137	5.88605	7.89432	7.48068	7.00674	7.33666	6.56517	7.93748	5.791	3.81678	3.8143	3.86866	#NULL!	0	0.018959
680	1	2	5	TCGA-06-0413-01	77	1	1	3.2	1	3.2	#NULL!	#NULL!	0	#NULL!	#NULL!	#NULL!	7.80998	4.18378	4.18918	7.53485	6.74818	5.94062	8.06768	4.40301	9.18983	10.1756	8.15655	6.35502	3.88191	3.62577	7.87105	3.99137	7.11019	6.27023	9.32286	5.71538	9.65007	6.86259	6.03993	7.9473	7.1501	7.45367	6.49166	5.35034	3.88502	5.37675	#NULL!	0.106748	0
681	1	2	5	TCGA-06-0414-01	63	0	1	35.6	1	33.7667	#NULL!	#NULL!	1	#NULL!	#NULL!	#NULL!	7.15258	4.00412	4.21402	7.97867	6.33999	5.46737	8.10378	4.6222	8.815	10.1003	5.84735	5.84092	4.21429	3.49823	7.22144	4.19383	6.62933	5.40217	9.06948	5.60734	8.26676	5.72508	5.71815	8.37718	7.6119	7.20961	6.21567	4.03601	3.84438	5.56616	#NULL!	0.018267	0
682	1	2	5	TCGA-06-0644-01	71	0	1	12.8	1	2.83333	#NULL!	80	1	#NULL!	0	#NULL!	7.34615	4.18395	4.26017	5.14683	5.60493	5.73696	8.6048	4.45426	8.72694	9.79823	4.27035	4.94563	11.1115	8.93495	8.07838	4.01795	6.27171	5.00329	11.1112	5.65403	7.02919	6.33559	8.08152	7.75877	6.95523	7.11429	5.92475	4.80334	3.83312	4.08206	#NULL!	0.0538986	0
683	1	2	5	TCGA-06-0645-01	55	1	1	5.83333	1	5.83333	#NULL!	#NULL!	0	#NULL!	0	#NULL!	7.15932	4.20974	4.28172	6.92038	6.85916	5.46983	8.07908	4.22617	8.88473	9.87049	4.39894	6.8828	4.20329	3.88231	7.2762	4.11134	6.3445	5.124	10.1008	5.51181	7.36705	6.92159	7.09737	7.8494	7.36707	7.96542	5.6896	4.08575	3.64092	4.13391	#NULL!	0	0
684	1	2	5	TCGA-06-0646-01	60	0	1	5.83333	1	3	#NULL!	80	1	#NULL!	0	#NULL!	6.62561	4.27222	4.05339	7.49169	7.17433	5.66387	8.65336	4.40414	8.69617	10.1526	6.02965	5.95969	5.07441	3.57002	7.00352	4.30214	6.17268	5.12794	10.2401	5.45081	7.59621	6.73748	6.22893	7.56785	6.77206	7.6016	5.89351	4.4198	3.85962	4.12578	#NULL!	0.0052253	0
685	1	2	5	TCGA-06-0648-01	77	0	1	9.93333	1	6.73333	#NULL!	80	1	#NULL!	0	#NULL!	6.93622	4.30196	4.45196	8.15042	7.07015	5.73139	8.02158	4.13235	8.73721	9.50479	6.69054	7.3512	4.06963	3.39394	7.07412	4.46085	6.6154	5.17202	9.05794	5.9035	8.5746	6.80441	6.03224	7.40719	7.16901	7.16387	6.44949	5.21168	3.87496	4.37389	#NULL!	0.0880877	0.0288521
686	1	2	5	TCGA-06-0649-01	73	1	1	2.13333	1	2.13333	#NULL!	#NULL!	0	#NULL!	0	#NULL!	6.41054	4.29611	4.10812	8.02703	7.42224	5.8636	9.19688	4.52589	8.55108	10.1665	5.9168	5.99304	10.5074	3.45744	7.42417	4.51701	6.54303	5.8483	10.4568	5.58286	7.64767	6.71177	6.3273	7.52667	6.3389	7.23055	5.42713	4.57119	3.85073	4.34303	#NULL!	0.037069	0
687	1	2	5	TCGA-06-0650-01	39	1	1	23.9	1	11.7	#NULL!	#NULL!	1	1	0	#NULL!	8.49001	3.85776	4.44211	7.07188	7.10254	6.33411	8.06095	4.371	9.17062	10.004	5.32738	7.03539	9.81727	3.59156	7.79818	3.74947	7.5021	5.66478	11.2826	6.24495	8.16768	7.66923	9.35399	7.52514	8.09161	7.92707	6.02989	5.28262	3.64548	4.34048	#NULL!	0.0004	0.0406567
688	1	2	5	TCGA-06-0686-01	53	0	1	14.4	1	5.33333	#NULL!	#NULL!	1	#NULL!	0	#NULL!	6.94121	4.25454	4.23186	7.78449	6.52578	5.5111	8.16251	4.40968	8.48833	10.2973	5.94404	5.91208	4.32782	3.67199	6.39851	4.3607	6.65198	5.43828	9.52112	5.89104	8.71806	5.61177	5.77847	7.29872	7.03441	7.20082	5.85851	5.40443	3.87384	5.98276	#NULL!	0.0083249	0
689	1	2	5	TCGA-06-0743-01	69	0	1	26.7667	1	5.86667	#NULL!	100	1	#NULL!	0	#NULL!	7.24786	4.31143	4.53591	7.42013	7.44324	5.54831	8.91451	4.71945	8.57642	9.92264	5.32457	5.45164	5.57597	3.72256	6.31264	4.20715	6.54517	4.95163	10.8526	5.68671	8.08685	6.84384	5.873	7.09766	6.52573	7.78453	5.46144	4.07842	3.88195	4.45095	#NULL!	0	0.0311408
690	1	2	5	TCGA-06-0744-01	66	0	1	47.5333	1	42.5667	#NULL!	80	1	#NULL!	0	#NULL!	6.74785	4.37925	4.38458	6.74964	6.51566	5.61984	7.54796	4.76785	7.76503	9.90764	5.594	5.31563	4.59612	3.8565	5.67078	4.6375	6.35691	4.51096	9.72821	5.82205	7.28582	6.54359	5.74063	7.48716	6.16737	7.38673	5.30688	4.29737	3.84514	4.61589	#NULL!	0.0199983	0
691	1	2	5	TCGA-06-0745-01	59	0	1	7.96667	1	3.06667	#NULL!	80	1	#NULL!	0	#NULL!	6.21469	4.53359	3.94572	7.13962	6.16162	6.08948	8.37935	4.62049	8.63844	9.53743	6.43016	4.80497	6.39515	3.48885	7.23583	4.03486	6.20773	5.96781	9.56454	5.50916	7.91636	6.43572	6.16592	7.40238	6.47013	8.07925	5.468	4.15005	3.93656	4.26588	#NULL!	0	0
692	1	2	5	TCGA-06-0747-01	53	0	1	2.73333	1	2.73333	#NULL!	80	1	#NULL!	0	#NULL!	8.58045	4.25638	3.74952	7.22221	6.75414	5.81485	7.90251	4.37848	8.90675	9.95245	4.77385	6.63947	4.10945	3.62799	6.96158	4.19555	6.56044	5.14465	10.3607	5.74328	7.26738	6.93805	6.39959	7.63424	7.55878	7.45938	5.58864	4.74948	3.92415	4.00907	#NULL!	0.0026656	0
693	1	2	5	TCGA-06-0749-01	50	0	1	2.73333	1	2.73333	#NULL!	#NULL!	1	#NULL!	0	#NULL!	6.65445	4.19734	4.02613	7.71937	7.04615	5.75771	8.7347	4.55766	8.35758	9.72175	5.43063	5.56573	5.2279	3.46222	8.26938	4.18341	6.87161	5.5037	9.10886	5.79903	8.13413	6.4486	6.29549	7.94427	6.94511	7.84864	5.22925	4.63494	3.79394	6.71011	#NULL!	0.0205185	0
694	1	2	5	TCGA-06-0750-01	43	0	1	0.933333	1	0.933333	#NULL!	80	0	#NULL!	0	#NULL!	6.59341	4.27542	3.88045	6.539	6.85606	5.4645	8.74551	4.45791	8.94041	9.90028	5.71628	6.11998	4.31254	4.75177	7.43455	4.41694	6.51651	5.25246	10.4811	5.85423	8.13235	6.63088	6.77651	7.27081	5.98711	7.46103	5.4795	4.20336	3.97899	4.81329	#NULL!	0	0
695	1	2	5	TCGA-06-0875-01	61	1	0	44.0667	1	9.3	#NULL!	80	1	#NULL!	0	#NULL!	7.20801	4.21709	3.96346	8.34021	6.49046	6.21922	7.5477	4.5546	8.79195	10.2276	6.82616	6.52451	4.26505	3.36831	6.3243	4.17656	7.67354	6.3036	8.78939	5.80691	8.1805	5.77224	5.78885	7.85041	7.29091	7.43974	5.19989	4.03573	3.80493	4.13589	#NULL!	0.0336341	0
696	1	2	5	TCGA-06-0876-01	72	1	0	46.8333	1	14.1333	#NULL!	80	1	#NULL!	0	#NULL!	7.82205	4.22091	4.11947	8.39159	6.99359	6.09048	9.00156	4.29298	8.78421	10.1248	5.97212	6.31929	4.45753	3.36929	7.25322	3.91482	7.40237	5.49814	9.97742	5.84961	8.01986	7.03989	6.16357	8.05909	7.08917	7.74976	4.94609	5.08782	3.7863	4.03239	#NULL!	0	0.0363176
697	1	2	5	TCGA-06-0877-01	78	0	0	6.8	0	6.8	#NULL!	#NULL!	1	#NULL!	0	#NULL!	7.81618	4.35643	4.20458	7.35305	6.69384	6.16487	8.57138	4.46766	8.99529	10.1012	4.2064	5.34044	3.98402	3.68417	7.26724	4.43487	7.16218	5.35868	10.1525	5.97058	7.6435	8.08253	6.98626	7.98859	6.7875	8.53698	4.89392	3.87431	3.71744	4.11421	#NULL!	0.0966999	0
698	1	2	5	TCGA-06-0878-01	74	0	0	7.26667	1	2.2	#NULL!	80	1	#NULL!	0	#NULL!	7.16378	4.23177	3.93927	7.86973	7.19386	6.00725	8.06422	4.47342	9.25781	10.1676	5.75679	5.96688	3.78906	3.42236	8.17828	4.03598	7.22779	5.77185	10.3879	5.53063	7.66141	7.57023	7.29121	7.66389	6.62117	7.84963	5.32119	4.58641	3.749	3.99951	#NULL!	0.00876459	0.031366
699	1	2	5	TCGA-06-0879-01	52	0	1	40.9667	1	23.3	#NULL!	80	1	#NULL!	0	#NULL!	7.55479	4.2823	3.91188	9.25843	7.33469	6.13914	9.16207	4.51443	8.84277	9.94716	6.13107	6.01249	4.37778	3.486	7.2896	4.07001	7.08446	5.2728	10.5197	5.9417	7.66978	6.4876	6.54174	8.19537	7.01849	7.3269	5.29414	4.81372	3.94977	3.86905	#NULL!	0.0100181	0
700	1	2	5	TCGA-06-0881-01	50	0	1	16.8	1	4.7	#NULL!	80	1	#NULL!	0	#NULL!	7.39546	4.17822	4.21725	6.93677	6.12188	5.83525	7.82933	4.5379	8.79236	10.0145	4.37527	6.70982	9.58567	3.99993	6.80718	4.19279	6.33021	6.52416	10.7945	5.66699	7.67085	7.74771	8.22049	7.32759	7.46477	7.39982	4.9074	4.74714	3.84019	3.8765	#NULL!	0.0200453	0
701	1	2	5	TCGA-06-0882-01	30	0	1	21.0667	1	7.1	#NULL!	60	1	#NULL!	0	#NULL!	7.74944	4.13923	4.04047	8.30558	7.80781	5.88538	8.30446	4.61642	8.83637	10.2452	6.18178	6.81103	4.24986	3.85251	8.52213	4.2016	7.12835	5.68965	10.2344	5.74658	7.60051	7.51896	7.00621	7.89056	7.50133	8.27785	4.77728	4.4773	3.87319	8.2404	#NULL!	0.0204603	0.0240281
702	1	2	5	TCGA-06-0939-01	79	1	1	27.1333	1	10.9667	#NULL!	80	1	#NULL!	0	#NULL!	5.52506	4.45748	3.90145	6.44241	6.60977	4.9469	7.39297	4.3532	8.03571	10.3147	4.83852	5.36216	4.57141	3.88783	5.88942	4.78756	5.20047	4.91539	9.90426	5.13068	5.70477	5.54247	6.69177	7.21311	6.63898	5.48442	5.57119	4.52222	4.09439	5.22353	#NULL!	0	0
703	1	2	5	TCGA-06-1084-01	54	0	1	24.2667	1	6.93333	#NULL!	80	1	#NULL!	#NULL!	#NULL!	5.68244	4.06663	3.80754	6.99067	5.75969	5.29611	7.60574	4.75207	8.46327	9.69755	4.70274	5.4001	9.12424	5.35899	7.51934	4.49621	5.74936	5.01264	9.81819	5.50659	6.19519	5.69849	6.65595	8.13278	5.95661	5.97564	5.20545	3.99736	3.97812	7.54477	#NULL!	0	0
704	1	2	5	TCGA-06-1086-01	42	0	1	6.93333	1	6.93333	#NULL!	80	1	#NULL!	#NULL!	#NULL!	6.24066	4.13746	4.39949	6.52659	6.10081	5.60173	8.57964	4.45585	8.50662	10.2422	5.4875	7.50356	3.88594	4.91276	7.84232	4.05586	7.43585	5.2542	10.743	5.47296	7.49157	7.80722	6.7367	7.25722	6.25403	6.56977	5.33455	5.25688	4.01298	7.5667	#NULL!	0	0
705	1	2	5	TCGA-06-1087-01	75	0	1	4.1	1	3.63333	#NULL!	60	1	#NULL!	#NULL!	#NULL!	7.4276	4.13025	4.37285	6.7796	6.31684	5.82349	7.47274	4.33939	8.37626	9.75055	4.31997	7.34206	4.06167	3.52939	5.83665	3.96126	7.03403	5.68062	11.0847	5.67567	8.39346	5.56801	5.64059	8.64867	6.43297	6.95385	5.64369	7.94715	3.95182	3.97489	#NULL!	0	0.00754542
706	1	2	5	TCGA-06-1800-01	61	0	1	27.1667	1	25	#NULL!	60	1	#NULL!	#NULL!	#NULL!	7.39143	3.98999	4.21171	7.50188	6.55066	5.48365	8.24976	4.47161	8.70824	9.99362	5.04854	7.73985	4.81956	5.32316	7.49071	4.46378	6.32001	5.6954	11.395	5.54846	8.09436	6.86483	7.41076	7.15876	7.53597	6.78241	6.09013	5.84049	3.68894	4.14858	#NULL!	0.0362492	0
707	1	2	5	TCGA-06-1801-01	56	1	1	12	1	7.73333	#NULL!	80	1	#NULL!	#NULL!	#NULL!	7.3691	4.1805	4.62612	7.93372	6.92036	5.29923	8.16145	4.407	8.519	9.78344	6.6361	5.93444	4.73699	3.6057	7.52739	4.74644	6.43001	5.02724	9.76479	5.70042	8.74093	6.93523	6.3371	7.06431	7.27576	7.40477	5.95289	4.75388	3.64266	3.87044	#NULL!	0	0.0283726
708	1	2	5	TCGA-06-1802-01	61	0	1	15.5333	1	2.7	#NULL!	80	1	#NULL!	#NULL!	#NULL!	7.7794	4.09196	4.11638	7.03733	7.20904	5.72506	8.19134	4.51031	8.83619	10.0293	5.32219	6.11782	4.95803	3.70451	6.88889	4.44299	6.66113	5.24854	9.83572	5.83861	8.64994	7.13433	7.5054	7.59984	7.14227	7.58991	5.69079	4.38141	3.79235	5.55635	#NULL!	0.00336574	0
709	1	2	5	TCGA-06-1804-01	81	1	1	13.8	1	13.8	#NULL!	#NULL!	0	#NULL!	0	#NULL!	8.10621	4.24296	5.40505	8.77586	8.47172	6.13938	8.05966	4.67673	9.13238	10.9215	7.63258	6.05576	3.97067	3.43217	9.36821	3.8374	7.57815	5.89856	11.8798	6.21147	7.86213	8.67799	6.43805	6.87721	8.1873	8.22587	7.31824	3.78709	3.58461	4.54768	#NULL!	0	0
710	1	2	5	TCGA-06-1805-01	28	1	0	34.3667	0	34.3667	#NULL!	80	1	#NULL!	#NULL!	#NULL!	6.41252	4.1543	3.94707	7.94033	6.93212	5.43599	7.71353	4.41617	8.54068	10.1079	6.2543	6.02339	4.26352	3.90467	6.13776	4.66606	5.93981	5.271	9.725	5.60195	8.27308	6.75445	6.95899	6.48853	7.40584	7.02094	6.01371	4.23116	3.89859	5.37427	#NULL!	0	0
711	1	2	5	TCGA-06-2557-01	76	0	1	1.1	1	1.1	#NULL!	40	0	#NULL!	0	#NULL!	7.84378	4.08495	4.31663	7.70562	7.78972	5.93906	8.2607	4.46065	9.25898	10.207	4.5882	6.79483	4.05175	3.63671	8.53342	3.85665	7.59712	5.80314	9.63789	5.73078	8.42636	7.4166	7.1362	7.91462	7.7845	8.61758	6.3414	5.63069	3.75958	3.98634	#NULL!	0.026809	0
712	1	2	5	TCGA-06-2558-01	75	1	1	12.6667	0	12.6667	#NULL!	60	1	#NULL!	0	#NULL!	7.38773	4.05636	4.13069	8.64776	7.66471	6.32657	8.02955	4.48084	9.02599	10.4517	6.19276	6.84168	4.6625	3.71119	7.59662	3.92324	6.95528	5.61277	10.0645	5.85494	8.15021	6.85437	6.51921	7.98062	7.7419	8.21739	6.52266	5.15851	3.76726	9.15258	#NULL!	0.0375338	0
713	1	2	5	TCGA-06-2559-01	83	0	1	5	1	5	#NULL!	60	1	#NULL!	0	#NULL!	7.8722	3.96633	4.02883	8.11604	7.38053	5.92432	8.26134	4.68882	9.09215	10.2826	5.94908	6.19157	4.19293	3.57268	7.5998	4.00705	7.24529	5.87336	10.2863	5.58863	8.14751	7.34207	6.77322	7.76763	7.47651	7.96198	6.15973	4.28355	3.66041	5.3991	#NULL!	0	0.0254301
714	1	2	5	TCGA-06-2561-01	53	1	1	17.9	1	2.6	#NULL!	80	1	#NULL!	0	#NULL!	7.10239	3.92201	4.65845	6.53537	7.82426	6.24423	8.74976	4.64701	9.1149	10.5662	6.32599	5.20951	4.33536	3.85649	8.56838	4.00517	7.17141	6.01883	9.41021	5.78082	8.28138	7.88832	7.72398	7.11522	7.24487	8.3505	6.10514	3.88516	3.96123	9.1288	#NULL!	0	0
715	1	2	5	TCGA-06-2562-01	81	0	1	12.7333	1	5.03333	#NULL!	80	1	#NULL!	0	#NULL!	7.88848	3.89294	4.21096	7.72895	6.85574	6.16786	7.53557	4.38517	9.23232	10.4554	5.05584	6.05165	7.45303	3.55889	8.41387	3.85299	6.88415	5.12601	10.2075	5.69054	8.13784	7.91544	8.09097	7.77685	7.87431	8.66027	6.31051	3.95036	3.91188	6.54497	#NULL!	0	0
716	1	2	5	TCGA-06-2563-01	72	1	0	31.0667	1	18.4667	#NULL!	80	1	#NULL!	0	#NULL!	8.47681	4.29802	4.28825	7.16676	7.48411	5.89711	8.74994	4.58041	9.21316	10.2756	4.59044	5.5961	4.66767	3.70442	7.39933	4.0996	7.0889	5.51373	9.9729	5.84881	7.44186	7.8978	6.96818	8.53913	8.17825	8.86749	6.48595	3.78086	3.77294	5.6941	#NULL!	0	0
717	1	2	5	TCGA-06-2564-01	50	0	0	6.03333	0	6.03333	#NULL!	100	1	1	0	#NULL!	7.821	3.96244	4.22379	7.98893	7.77713	6.01575	8.68958	4.50702	9.18095	10.3834	4.57785	7.4664	3.99573	3.53618	7.7488	3.97506	7.17173	5.64572	10.5338	5.70522	7.8697	7.97134	7.43378	7.79541	7.93452	8.4019	6.24818	4.90774	3.74341	6.86398	#NULL!	0.0335983	0
718	1	2	5	TCGA-06-2565-01	59	0	1	16.8667	1	5.93333	#NULL!	100	1	#NULL!	0	#NULL!	7.87419	4.29008	4.14096	8.04207	7.70589	6.05871	8.70792	4.62715	9.53479	10.5647	6.28579	7.19288	4.33907	3.54906	6.48444	3.93351	7.01076	5.51238	9.82965	5.79349	7.90516	7.51065	6.51854	8.39481	7.86152	8.75654	5.48842	3.75933	3.6279	4.00114	#NULL!	0	0
719	1	2	5	TCGA-06-2566-01	23	1	1	6.06667	1	6.06667	#NULL!	80	1	#NULL!	#NULL!	#NULL!	7.35284	4.10693	4.2674	7.53293	7.56315	5.65298	8.56047	4.50142	9.0746	10.4936	5.8737	4.68286	7.55247	3.85954	8.03538	3.94985	6.61523	5.86539	9.266	5.54815	7.20529	7.88394	7.49687	7.74409	8.45502	8.6493	6.20229	5.63429	3.70177	7.07963	#NULL!	0	0
720	1	2	5	TCGA-06-2567-01	65	0	1	4.43333	1	4.43333	#NULL!	80	1	#NULL!	0	#NULL!	7.6066	4.03711	4.26612	8.54959	7.7842	6.41883	8.20192	4.42221	8.81958	10.4989	6.84022	8.46022	4.42021	3.50621	7.72294	3.86625	6.94277	5.73045	10.5197	5.65492	7.35236	7.17493	7.12682	7.27749	8.04017	7.96789	6.83385	4.08494	3.79876	3.86481	#NULL!	0	0
721	1	2	5	TCGA-06-2569-01	24	1	0	0.433333	0	0.433333	#NULL!	80	#NULL!	#NULL!	0	#NULL!	7.70028	4.03595	4.24097	8.62184	5.90631	6.26165	8.26806	4.59159	7.37233	10.4775	6.22959	8.22357	4.51608	6.89935	4.8411	4.08813	6.6569	5.40999	11.3376	5.61586	6.60644	8.2275	5.27631	6.72687	7.64372	7.41999	6.38013	10.8497	3.85044	7.89752	#NULL!	0.0452653	0.0620129
722	1	2	5	TCGA-06-2570-01	21	1	0	31.9333	0	31.9333	#NULL!	100	1	#NULL!	1	#NULL!	7.44059	3.95573	4.31548	8.38799	7.74437	6.06812	8.11688	4.68217	9.25097	10.4891	7.21693	6.66239	4.2225	3.88794	6.5235	3.89904	7.25187	7.02494	9.4463	5.83413	8.49653	7.24293	6.82349	7.71967	7.64669	8.14079	6.18636	6.04985	3.85718	6.14339	#NULL!	0.0516509	0
723	1	2	5	TCGA-06-5408-01	54	1	1	11.9	1	5.26667	#NULL!	80	1	1	0	#NULL!	8.60932	4.24781	4.40173	7.1464	8.00738	7.00515	8.28768	4.30934	9.59101	11.1173	6.94745	7.50709	4.075	3.32943	8.09366	3.79934	7.51113	5.70729	9.68542	6.18314	7.95433	8.26021	7.10197	7.67387	7.17905	8.6337	7.0445	4.3047	3.63711	7.45024	#NULL!	0	0
724	1	2	5	TCGA-06-5410-01	72	1	1	3.6	1	3.6	#NULL!	60	0	#NULL!	0	#NULL!	8.11445	3.99201	4.08315	6.08411	6.76431	6.12382	8.3733	4.26923	9.06491	10.3432	4.59625	6.34804	4.22943	3.53777	7.97053	4.0804	6.5815	6.71679	10.1775	6.05698	7.31782	8.24655	8.72042	7.62682	8.16171	7.54612	6.62132	5.11684	3.76342	7.48612	#NULL!	0.00101001	0.00743408
725	1	2	5	TCGA-06-5411-01	51	0	1	8.46667	1	7.13333	#NULL!	80	1	#NULL!	0	#NULL!	7.58545	3.9591	4.07786	7.92862	7.88035	6.43323	8.3738	4.45187	9.03083	10.4607	6.52229	6.74752	4.69738	3.73528	9.13061	3.86553	7.41825	6.24086	8.99515	6.38225	7.65376	6.30314	6.6767	9.178	7.98409	8.11182	7.00563	4.74099	3.6697	10.2534	#NULL!	0.0503317	0
726	1	2	5	TCGA-06-5412-01	78	1	1	4.6	1	2.93333	#NULL!	80	1	1	0	#NULL!	8.35102	4.17051	3.98021	7.16283	6.6261	5.95114	8.44498	4.30926	9.26346	10.5769	4.56882	5.44933	8.80369	5.42978	8.18529	3.91469	6.83761	6.28344	10.2574	6.08999	7.56994	7.7819	8.3736	7.98233	7.84404	7.74039	6.88042	3.84201	3.7808	4.70588	#NULL!	0	0
727	1	2	5	TCGA-06-5413-01	67	0	0	8.93333	1	6.5	#NULL!	60	1	1	0	#NULL!	8.1147	3.96056	3.87022	7.66452	6.91539	6.18455	8.48853	4.29107	9.1347	10.3796	6.87703	6.71339	4.32358	4.52162	8.04387	4.16528	6.70777	5.6938	10.4282	6.29937	7.27512	6.9253	6.90284	8.15713	7.93342	7.80751	6.66226	3.92329	3.69428	4.09638	#NULL!	0.0375331	0
728	1	2	5	TCGA-06-5414-01	61	0	0	9.1	1	5.56667	#NULL!	80	1	#NULL!	0	#NULL!	7.78392	4.35685	4.41516	7.42033	6.76004	5.89105	8.37732	4.80488	9.11291	10.1704	4.0419	5.56067	4.29482	3.40939	8.29816	4.39266	6.58248	5.948	9.71716	5.93993	7.32329	7.8067	7.72407	8.112	7.79173	8.61465	6.31769	3.96748	3.64681	4.13122	#NULL!	0	0.0721412
729	1	2	5	TCGA-06-5415-01	60	0	0	8.66667	0	8.66667	#NULL!	100	1	#NULL!	0	#NULL!	11.0219	4.26511	4.43701	6.77138	7.88444	6.35571	8.66567	4.73737	8.68734	9.98187	6.71302	6.70129	4.27387	3.96541	8.0684	4.31739	6.56234	6.08185	9.88508	5.75847	7.57711	8.13799	6.54909	7.96682	7.74025	8.58237	6.11088	4.16874	3.6164	5.63107	#NULL!	0.0383327	0
730	1	2	5	TCGA-06-5416-01	23	1	0	6.8	0	6.8	#NULL!	80	1	1	#NULL!	#NULL!	6.23628	4.34383	4.46531	7.20279	7.51463	5.92397	8.16421	4.72807	8.60893	9.76089	6.41884	5.22488	7.03108	3.55161	6.81782	4.98594	6.18868	5.43572	8.46111	6.08345	8.12894	6.21589	6.51173	7.95764	6.63771	6.34107	6.0701	5.01551	3.87325	4.3371	#NULL!	0.0466301	0.00469466
731	1	2	5	TCGA-06-5417-01	45	1	0	5.16667	0	5.16667	#NULL!	80	1	1	1	#NULL!	6.77987	4.16093	4.58612	8.89946	7.26348	6.0467	7.95785	4.52594	8.99289	9.82091	7.44815	4.85691	3.94174	3.26369	5.05007	4.37143	7.41524	6.44688	8.98338	5.9667	8.25833	6.19058	5.4783	7.56512	7.03542	8.23908	5.98828	4.08852	3.87495	4.1826	#NULL!	0	0
732	1	2	5	TCGA-06-5418-01	75	1	1	2.76667	1	2.76667	#NULL!	60	0	1	0	#NULL!	6.95852	4.39637	4.01463	6.6404	6.3561	6.08369	7.08584	5.01407	8.37443	9.27594	4.4935	5.21861	4.33069	3.54377	6.19331	5.30571	6.24369	4.94981	8.86433	5.8612	7.00849	6.97444	7.44508	6.83994	6.69679	7.40962	5.87157	4.49149	3.95095	4.27078	#NULL!	0.0508914	0
733	1	2	5	TCGA-06-5856-01	58	0	1	3.8	1	3.8	#NULL!	#NULL!	0	#NULL!	0	#NULL!	7.48175	4.18153	4.08512	7.38617	7.87356	6.93478	8.62179	4.34417	9.37741	10.4341	6.33238	7.27714	6.23221	3.69583	7.83072	3.98878	7.43394	5.81286	10.5487	6.2475	7.95369	7.36042	6.46429	8.05485	7.41518	8.08252	6.8416	3.76806	3.72221	4.61031	#NULL!	0	0
734	1	2	5	TCGA-06-5858-01	45	1	0	6.23333	1	3.23333	#NULL!	100	1	1	0	#NULL!	8.50346	4.08575	4.23372	8.25371	7.64019	7.03589	8.90129	4.35194	9.18317	10.3798	6.71049	7.23138	4.27696	3.5967	7.40885	3.76649	7.19505	5.74367	11.3947	6.15611	7.94456	7.59663	7.98933	7.69391	8.35817	8.1553	7.33209	4.18937	3.60365	3.99816	#NULL!	0	0
735	1	2	5	TCGA-06-5859-01	63	0	0	4.63333	0	4.63333	#NULL!	40	1	1	0	#NULL!	7.5778	4.03831	4.26493	8.72187	7.82668	6.28087	9.36886	4.51607	9.4645	10.3139	6.80726	5.85771	4.06512	3.83216	9.6241	4.00102	5.94502	6.3838	8.88711	6.14887	6.57987	7.06915	7.04611	7.93315	7.9791	7.95902	7.12371	7.67368	3.6063	5.85085	#NULL!	0	0
736	1	2	5	TCGA-06-6389-01	49	1	0	7.9	0	7.9	#NULL!	100	1	1	1	#NULL!	7.97644	4.04735	4.29903	8.52326	7.65542	6.01949	7.6143	4.18895	8.87283	10.546	6.79496	6.34303	6.51351	3.7417	7.95052	4.24007	7.27149	6.55692	8.72795	6.4069	7.9102	7.53615	7.7442	7.26313	7.67195	8.06092	6.85508	4.45069	3.64007	4.29064	#NULL!	0.012933	0
737	1	2	5	TCGA-06-6390-01	58	0	1	5.46667	1	5.46667	#NULL!	80	1	#NULL!	0	#NULL!	7.8272	4.24614	4.48928	6.8603	8.3839	6.37243	7.84423	4.37581	9.47869	9.99235	6.47326	6.21637	7.27867	3.73768	8.35999	3.88857	7.2896	5.6274	10.1261	6.2109	8.02067	11.37	7.54232	7.58516	7.88306	8.87408	6.92661	4.45985	3.6826	10.6313	#NULL!	0	0
738	1	2	5	TCGA-06-6391-01	44	1	1	1.5	1	1.5	#NULL!	#NULL!	0	#NULL!	0	#NULL!	8.45771	4.14375	4.69815	7.91947	8.02441	6.59345	7.92446	4.27633	9.53171	10.6972	7.22188	7.75968	4.39347	3.54995	8.80095	3.89725	7.49336	6.61344	9.22582	6.2964	8.92329	9.25511	7.352	7.70328	8.10108	8.2614	7.96337	7.69569	3.62669	5.6899	#NULL!	0	0
739	1	2	5	TCGA-08-0244-01	62	0	1	23	1	16.1333	#NULL!	80	1	#NULL!	#NULL!	#NULL!	7.55163	4.27154	4.25871	7.19826	6.45537	5.74445	7.96644	4.45761	8.93465	10.1711	5.63576	6.22138	4.86086	3.56955	7.78772	4.21995	6.25639	5.19536	9.35397	5.68995	7.16811	7.39496	6.16875	7.69825	7.70289	8.29348	5.7647	4.03331	3.95268	5.71401	#NULL!	0.0637344	0.00108988
740	1	2	5	TCGA-08-0245-01	31	1	1	38.3667	1	15.4333	#NULL!	80	1	1	#NULL!	#NULL!	6.76443	4.3863	4.56916	7.76749	6.56673	5.82535	7.69139	4.62495	9.06277	9.62445	7.91059	5.44239	4.57481	3.59984	6.34609	4.20519	6.92924	5.69716	9.17252	5.85923	8.22705	6.12641	5.45475	8.36245	7.18204	7.04662	6.85423	6.8848	3.93998	3.96874	#NULL!	0.0346849	0
741	1	2	5	TCGA-08-0246-01	57	1	1	4.23333	1	3.43333	#NULL!	80	1	#NULL!	#NULL!	#NULL!	7.87593	4.35987	4.57725	6.58573	7.20666	5.7871	8.09622	4.5009	9.03852	9.56667	4.95316	6.91834	4.03097	3.41098	7.57011	4.15342	6.76435	5.33928	10.2122	5.70619	7.00322	7.80568	6.74299	7.98356	8.10849	8.57155	5.49802	4.81758	3.77452	3.84763	#NULL!	0	0
742	1	2	5	TCGA-08-0344-01	66	0	1	117.467	1	62.6667	#NULL!	80	1	#NULL!	#NULL!	#NULL!	7.64457	4.3532	4.40659	7.30356	7.76057	5.81115	7.95326	4.27125	9.00243	9.39783	8.29423	5.49268	4.7344	3.75017	6.31942	4.1481	6.15759	7.45272	9.97056	5.74855	8.33797	6.84468	5.31663	7.7765	7.9569	8.52704	5.92715	6.654	3.79831	4.05781	#NULL!	0.206673	0
743	1	2	5	TCGA-08-0345-01	71	1	1	1.76667	1	1.76667	#NULL!	60	1	1	#NULL!	#NULL!	7.289	4.01716	4.73896	7.80946	6.8773	5.12893	8.3267	4.45365	8.84496	10.0113	5.71093	6.22888	4.65295	3.57441	8.02612	4.17769	6.41675	5.85497	10.633	5.44431	8.29228	7.39819	7.39738	7.52166	7.81071	7.7882	6.90228	4.02309	3.73892	3.78902	#NULL!	0	0.0036139
744	1	2	5	TCGA-08-0346-01	69	0	1	8.53333	1	2.5	#NULL!	80	1	1	#NULL!	#NULL!	7.95282	4.14644	4.52147	7.1615	6.62402	5.75426	7.87129	4.27908	8.89779	10.3149	5.28696	5.69541	11.1959	3.56997	8.23059	4.01628	6.73528	5.86942	9.12667	5.74645	7.76991	7.54348	8.38231	7.2384	7.68522	7.79617	6.30944	4.04412	3.83495	4.03021	#NULL!	0	0.017339
745	1	2	5	TCGA-08-0347-01	50	0	1	26.0667	1	1.96667	#NULL!	100	1	#NULL!	#NULL!	#NULL!	7.52399	4.06545	4.59824	7.59296	7.35311	5.73592	8.48842	4.40347	8.93117	9.74641	6.00226	5.79783	4.29078	3.60064	7.87472	3.91758	6.52123	5.62072	10.1004	5.7228	8.07873	6.90977	6.91221	8.26156	8.0718	7.82691	6.10374	4.28968	3.60314	4.79189	#NULL!	0.0925943	0
746	1	2	5	TCGA-08-0348-01	63	0	1	12.3333	1	6.6	#NULL!	80	1	#NULL!	#NULL!	#NULL!	7.6229	4.13001	5.16078	7.9777	7.1045	5.73574	8.07504	4.40426	8.97438	9.89789	6.47231	6.86934	4.15066	3.49946	7.46226	3.99088	6.59487	5.96525	9.3926	5.68542	8.27561	6.83326	6.48729	7.40639	7.96795	7.81886	5.90012	5.84909	3.88575	4.29013	#NULL!	0.0056634	0
747	1	2	5	TCGA-08-0349-01	46	0	1	9.93333	1	3.1	#NULL!	#NULL!	1	#NULL!	#NULL!	#NULL!	7.50444	4.13745	4.27217	7.89089	6.83815	5.66602	8.31003	4.35355	8.69059	9.65795	5.60001	6.60893	4.55184	3.8223	7.2324	4.20586	6.69146	5.2648	9.9879	5.64465	7.36179	6.69204	5.82262	7.30118	7.51903	7.77659	5.95575	4.19344	3.83402	4.72297	#NULL!	0	0.029067
748	1	2	5	TCGA-08-0350-01	32	0	1	29.6333	1	14.6333	#NULL!	80	1	1	#NULL!	#NULL!	7.01553	4.20688	5.0273	7.42449	5.85405	5.59766	6.87488	4.44549	8.33456	9.53221	6.55094	4.6602	3.95879	3.48395	6.9753	4.33432	7.05719	6.0643	9.89454	5.52495	8.59352	6.45013	6.34778	7.75416	6.77841	7.50322	5.35384	5.60258	3.96085	4.351	#NULL!	0.00651009	0
749	1	2	5	TCGA-08-0351-01	40	0	1	66.2333	1	51.4	#NULL!	80	1	#NULL!	#NULL!	#NULL!	7.317	4.15569	4.51833	8.78389	7.39001	5.68304	8.40019	4.33375	8.63686	9.82329	6.18255	5.58398	4.2236	3.57697	7.71735	4.28415	6.6585	6.12051	8.07256	5.60615	7.89043	6.65341	6.66072	7.51391	7.43221	8.1283	5.51131	4.46696	3.9874	5.97436	#NULL!	0	0
750	1	2	5	TCGA-08-0352-01	79	0	1	1.3	1	1.3	#NULL!	#NULL!	0	#NULL!	#NULL!	#NULL!	7.48089	4.22908	4.46831	6.60405	6.83846	5.60209	7.93196	4.04967	9.16072	9.95649	4.52396	7.33215	6.85376	3.57824	7.3274	4.13071	6.17079	4.95355	10.6843	5.8738	7.29362	8.19621	6.90788	7.56303	7.13552	7.90902	6.24718	4.27873	3.91301	4.45854	#NULL!	0	0
751	1	2	5	TCGA-08-0353-01	58	0	1	8.53333	1	5.46667	#NULL!	80	1	1	#NULL!	#NULL!	7.7594	4.24979	4.78457	7.45912	6.86859	5.92483	8.49173	4.65865	8.96565	9.63094	6.72201	5.164	3.90852	3.70479	7.66033	4.05174	6.70253	5.82883	9.55533	5.75695	7.95528	6.43935	6.38004	8.40615	7.31192	7.79654	8.69674	4.0163	3.7632	4.00725	#NULL!	0	0.0308813
752	1	2	5	TCGA-08-0354-01	52	1	1	18.2	1	8.43333	#NULL!	60	1	1	#NULL!	#NULL!	6.94721	4.18607	4.75358	6.90179	6.41534	5.82628	7.46345	4.45907	8.50242	9.28367	5.16008	5.88552	4.20692	3.62352	7.5732	4.35875	6.17102	4.48314	9.25524	5.79751	6.59127	7.21157	6.2902	7.65781	7.32784	8.13276	6.03899	4.08575	3.82717	3.84284	#NULL!	0	0
753	1	2	5	TCGA-08-0355-01	30	1	1	24.9	1	17.3	#NULL!	100	1	#NULL!	#NULL!	#NULL!	6.8438	4.39144	4.46338	6.83195	6.95493	5.61517	8.35001	4.74218	8.4811	9.80523	4.38399	6.12524	4.20302	3.70002	7.45184	4.22525	5.9015	5.389	10.7354	5.46363	7.29171	7.33154	6.53325	7.59202	6.98894	7.95581	5.19596	5.35528	3.98958	4.23091	#NULL!	0	0
754	1	2	5	TCGA-08-0356-01	59	1	1	31.5333	1	14.9	#NULL!	80	1	1	#NULL!	#NULL!	7.73308	4.41358	4.40234	6.39516	6.65401	5.90865	8.50916	4.3447	9.00854	9.74177	5.09522	6.45923	3.86466	3.90529	7.50152	4.14227	6.47968	5.56608	10.3122	5.80102	7.24017	7.20582	7.01456	8.01792	7.58586	8.54292	6.25132	5.08228	3.87035	3.65795	#NULL!	0.0482149	0
755	1	2	5	TCGA-08-0357-01	49	0	1	38.1	1	5.16667	#NULL!	80	1	#NULL!	#NULL!	#NULL!	7.74697	4.18591	4.53532	6.66847	7.31429	5.8247	8.58924	4.35906	8.89439	9.70544	6.47283	6.00518	4.01128	3.72267	7.69616	4.70357	6.35138	5.60405	9.96275	5.79506	7.69358	7.82251	6.04323	7.84995	7.98493	8.96499	6.17846	4.09159	3.89972	4.04191	#NULL!	0.0276955	0.0208522
756	1	2	5	TCGA-08-0358-01	50	0	1	22.6	1	8.8	#NULL!	80	1	1	#NULL!	#NULL!	6.74785	4.56457	4.00019	5.04702	5.87098	6.09728	7.87987	4.2998	8.17076	8.83203	6.03326	5.65387	4.50692	3.70101	5.98762	4.99094	6.07108	4.89841	8.12009	5.6043	7.04341	6.60721	5.15692	6.96652	6.12214	7.37466	4.86351	4.44685	3.84152	4.60636	#NULL!	0	0
757	1	2	5	TCGA-08-0359-01	59	1	1	3.43333	1	3.43333	#NULL!	#NULL!	1	#NULL!	#NULL!	#NULL!	7.38524	4.07067	4.81197	8.21009	7.3305	5.7036	8.25666	4.3593	8.63351	9.79757	6.81402	5.93615	7.6071	3.58689	7.40702	4.11815	6.45603	6.69795	9.2101	6.03719	8.12152	6.94812	6.65831	7.71125	7.37621	7.69689	5.60141	4.95988	3.94704	7.7485	#NULL!	0	0
758	1	2	5	TCGA-08-0360-01	76	0	1	15.6	1	3.73333	#NULL!	80	1	1	#NULL!	#NULL!	6.41504	4.04192	4.08079	7.53671	6.94336	5.69842	7.36751	4.25774	8.93886	10.369	4.6662	5.55123	9.40169	3.45695	7.16043	4.02282	6.36643	4.82459	10.2457	5.29398	7.41462	7.57289	7.66828	7.39444	7.15263	7.43458	6.24897	3.94133	3.94372	3.8432	#NULL!	0.0265079	0
759	1	2	5	TCGA-08-0373-01	69	0	1	4.46667	1	4.46667	#NULL!	#NULL!	#NULL!	#NULL!	#NULL!	#NULL!	6.88883	4.15411	4.51033	6.70426	6.53788	5.57102	7.51571	4.30087	8.76062	9.82912	5.40084	5.468	4.39688	3.98254	7.22489	4.30903	6.54785	5.15281	10.7185	5.70895	7.70355	7.01226	6.76264	7.17753	7.04524	7.43313	5.95782	4.39742	3.84019	6.19606	#NULL!	0	0.0373205
760	1	2	5	TCGA-08-0375-01	51	1	1	12.4	1	5.36667	#NULL!	100	1	1	#NULL!	#NULL!	7.35192	4.47236	4.46744	5.28683	7.53359	5.86554	8.57937	4.60703	9.01455	9.97499	7.9367	5.75961	3.94879	3.78834	6.44221	4.37625	6.41875	6.17852	9.66521	5.75006	8.1564	6.78798	6.11985	7.86215	8.07665	8.81977	6.05857	8.59857	4.1484	3.83779	#NULL!	0.0349286	0.0220366
761	1	2	5	TCGA-08-0380-01	74	1	1	15.1333	1	5.03333	#NULL!	80	1	1	#NULL!	#NULL!	6.31514	4.29067	4.02464	6.87665	6.86331	5.67086	9.03485	4.68085	8.52328	10.1212	5.97414	5.00448	4.56217	3.55896	7.88414	4.53061	5.70721	6.21164	10.0317	5.48613	6.73301	6.62937	5.7979	7.55931	7.0053	7.78659	5.85386	4.2605	3.94631	4.12249	#NULL!	0.00870046	0
762	1	2	5	TCGA-08-0385-01	71	0	1	2.73333	1	2.73333	#NULL!	60	#NULL!	1	#NULL!	#NULL!	7.06555	4.22254	4.63377	8.20606	6.78828	6.1331	8.07163	4.30379	8.60669	9.96641	7.18476	6.19825	3.98489	3.33599	7.68103	4.34661	6.38713	5.25845	8.83139	5.62846	8.19146	6.42752	6.12787	7.33904	7.32505	7.54628	5.37238	5.49144	3.97782	4.17197	#NULL!	0.125945	0
763	1	2	5	TCGA-08-0386-01	74	0	1	18.2667	1	14.2333	#NULL!	80	1	1	0	#NULL!	7.97646	4.05989	4.57659	8.34951	7.02753	5.95423	8.051	4.34127	8.96761	9.73664	6.10716	7.29631	4.00707	3.49174	7.84037	4.20366	6.71936	5.58995	10.4325	5.54293	7.59453	6.74925	6.76603	7.79783	7.90824	8.19365	6.56383	3.82142	3.77738	5.3702	#NULL!	0	0.0703393
764	1	2	5	TCGA-08-0389-01	59	0	1	15.5667	1	15.5667	#NULL!	80	1	#NULL!	#NULL!	#NULL!	7.99258	4.07947	4.03775	7.36817	6.79934	6.26222	7.58139	4.58129	8.50489	9.37763	6.51738	8.30605	4.0206	4.19291	6.77971	4.06805	6.52047	5.93228	9.83926	5.81014	8.40768	6.77198	6.3393	7.7925	6.62997	7.69789	5.66769	5.50451	3.99171	4.09391	#NULL!	0	0
765	1	2	5	TCGA-08-0390-01	69	0	1	14.1667	1	14.1667	#NULL!	60	1	1	#NULL!	#NULL!	6.95923	4.26826	4.2966	5.46794	5.89111	5.32093	8.01644	4.50479	8.99801	9.2284	4.66542	5.76081	11.6427	5.48296	7.8911	4.37613	5.78571	5.7038	8.30902	5.73233	5.91145	6.68331	7.07402	8.0031	6.82907	7.16735	5.64235	4.6149	4.03781	5.87199	#NULL!	0	0
766	1	2	5	TCGA-08-0392-01	60	0	1	0.733333	1	0.733333	#NULL!	#NULL!	0	#NULL!	#NULL!	#NULL!	6.2245	4.20994	4.41787	6.44895	5.97415	5.58334	7.41566	4.598	8.81268	9.47579	4.47632	4.85049	12.4604	3.98575	8.75495	4.53784	6.10011	4.50297	9.74913	5.72417	7.48331	5.91691	7.66966	8.14476	6.09309	7.20932	6.30126	4.0643	3.90228	4.12529	#NULL!	0	0
767	1	2	5	TCGA-08-0509-01	63	0	1	12.7333	1	12.7333	#NULL!	60	#NULL!	1	#NULL!	#NULL!	7.60271	4.15746	4.05217	7.16967	6.8866	5.27713	8.17003	4.83493	9.09699	9.91337	4.77836	6.46868	3.67971	3.99087	7.81767	4.09817	6.2103	6.11017	10.2657	5.63517	7.77239	7.56004	7.92669	7.5306	7.73335	7.46429	5.91984	3.83394	3.93308	3.82611	#NULL!	0.0157293	0
768	1	2	5	TCGA-08-0510-01	75	0	1	4.33333	1	3	#NULL!	80	1	#NULL!	#NULL!	#NULL!	8.17428	4.25232	4.02709	6.84437	7.28282	5.80557	8.52592	4.77628	9.18173	9.92223	4.43959	6.65694	9.81568	3.59735	7.5481	3.99793	6.29411	6.01543	10.223	6.06044	8.14079	7.58707	8.12136	7.86752	7.94886	7.8556	6.25756	3.8811	3.94788	3.86253	#NULL!	0.0548608	0
769	1	2	5	TCGA-08-0511-01	69	0	1	7.83333	1	7.83333	#NULL!	80	1	#NULL!	#NULL!	#NULL!	7.98072	4.20893	4.01064	7.04409	7.18028	6.04785	8.50095	4.44983	8.90397	9.30325	4.56522	5.74889	4.16987	3.71086	7.971	4.16092	6.66565	5.7416	10.5707	5.91317	7.58358	7.44907	7.52008	8.0573	7.73294	8.48453	5.79864	5.40918	3.77969	4.22365	#NULL!	0	0.0232362
770	1	2	5	TCGA-08-0512-01	48	0	1	42.7333	1	7.7	#NULL!	100	1	#NULL!	#NULL!	#NULL!	7.03994	4.12249	4.12259	5.73225	6.31152	6.26981	7.72441	4.48313	9.05037	10.316	4.33023	5.02198	11.8964	3.85795	7.76626	3.79655	6.65021	5.67613	10.5787	5.68033	7.7336	7.36109	7.69071	7.63981	6.54864	6.82028	5.81521	3.89892	3.78471	5.5508	#NULL!	0	0
771	1	2	5	TCGA-08-0514-01	69	1	1	11.2333	1	11.2333	#NULL!	40	1	1	#NULL!	#NULL!	7.69983	4.46126	4.31062	6.43389	6.63951	6.09815	8.81092	4.37694	9.12412	10.0253	4.98136	7.22412	7.47234	3.5449	7.99614	4.11964	6.97012	5.3011	9.40157	6.00283	7.64596	6.79087	6.84439	7.93208	8.46232	8.97672	5.88566	3.90596	4.00781	4.0053	#NULL!	0.0563649	0.0273685
772	1	2	5	TCGA-08-0516-01	14	0	1	19.8667	1	1.33333	#NULL!	#NULL!	1	#NULL!	#NULL!	#NULL!	7.19919	4.21333	4.28116	8.21488	7.82873	6.0732	8.43714	4.66446	8.25893	9.4058	7.48025	5.44747	4.1699	3.52194	8.20695	4.17484	6.56155	5.67816	8.18634	5.8283	7.59685	7.05197	6.55479	7.13093	7.60048	8.49347	5.4073	5.26129	3.87176	4.08242	#NULL!	0.118789	0
773	1	2	5	TCGA-08-0517-01	34	1	1	59.5	1	34.1333	#NULL!	80	1	1	#NULL!	#NULL!	7.0617	4.17067	4.26696	8.91416	6.93796	5.80812	8.35499	4.57639	9.15039	8.98422	7.02749	5.13888	5.24116	3.47203	7.8772	4.09338	6.0258	6.28304	9.53557	5.68034	8.84669	6.06809	6.54755	7.77503	6.98301	7.79297	6.34456	3.97596	3.77244	3.92942	#NULL!	0.0151058	0
774	1	2	5	TCGA-08-0518-01	60	1	1	19.6	1	4.46667	#NULL!	80	1	1	#NULL!	#NULL!	7.85198	4.41244	3.9794	6.72924	7.58635	5.69875	8.25701	4.63892	8.99805	9.66767	4.57728	6.54545	4.02006	3.67546	7.09268	4.08441	6.81407	5.11579	9.91649	5.79027	7.74413	7.69442	6.99173	7.76593	7.54762	8.626	5.75266	3.8046	3.93388	3.89494	#NULL!	0.0878607	0
775	1	2	5	TCGA-08-0520-01	70	0	1	10.9	1	3.5	#NULL!	#NULL!	1	#NULL!	#NULL!	#NULL!	6.40008	4.15758	3.86282	8.23079	6.74579	6.45773	8.49631	4.86972	8.4634	9.89565	6.24076	5.49338	4.42947	3.58773	8.20151	4.49336	6.65822	5.36626	9.72389	5.8043	7.44602	6.13501	6.36449	8.01316	5.86537	7.33287	5.69739	3.85538	3.98104	4.0687	#NULL!	0	0
776	1	2	5	TCGA-08-0521-01	17	0	1	4.86667	1	4.16667	#NULL!	60	1	1	#NULL!	#NULL!	7.66707	4.163	4.14691	6.53018	6.28097	5.87623	8.48696	4.26285	9.05469	10.0816	5.02274	4.85052	10.0878	4.02678	7.7486	4.26919	6.79729	5.5239	8.82147	5.74767	7.61096	7.14103	8.11693	7.67659	7.58377	8.16859	5.35186	5.23544	3.72692	4.05347	#NULL!	0.0748574	0
777	1	2	5	TCGA-08-0522-01	61	0	1	21.1667	1	8.86667	#NULL!	80	1	#NULL!	#NULL!	#NULL!	7.95535	4.27015	4.18111	5.17288	5.45965	5.44048	7.16582	4.47799	9.28641	10.3218	4.68381	6.74174	9.90954	6.95874	6.61743	4.30159	6.62748	5.41113	9.82553	5.85661	8.30232	7.58756	9.32318	7.31918	6.9773	7.03994	5.95242	5.2665	3.806	4.00984	#NULL!	0	0
778	1	2	5	TCGA-08-0524-01	17	1	1	7.36667	1	2.03333	#NULL!	80	1	#NULL!	#NULL!	#NULL!	7.29877	4.56285	4.42059	6.09324	6.48839	6.04046	6.99524	4.53063	7.98716	9.87347	6.91814	4.83345	4.17366	3.60963	5.58979	4.38506	7.23902	5.97724	8.5213	5.87459	8.53807	6.15905	4.9238	7.46124	7.26852	6.6514	6.04241	7.3905	3.92591	4.45197	#NULL!	0.171107	0
779	1	2	5	TCGA-08-0525-01	52	0	1	16.2	1	11.4333	#NULL!	80	1	1	#NULL!	#NULL!	7.81967	4.35875	4.14482	7.05263	7.0593	6.10786	8.58193	4.51984	9.18546	10.1261	4.85448	6.35688	5.08626	3.52585	7.6903	3.92289	6.45583	5.22788	10.358	5.84423	8.03034	8.02656	7.32674	8.29086	7.90951	8.1947	6.19518	3.8464	3.84024	4.2568	#NULL!	0	0.0151128
780	1	2	5	TCGA-08-0529-01	56	1	1	18.6667	1	10.9333	#NULL!	80	1	1	#NULL!	#NULL!	7.97161	4.26475	5.07422	7.27751	7.11764	6.00954	8.81963	4.64587	8.56279	10.2794	4.96439	6.2771	4.08617	3.83167	7.59936	4.34244	6.72097	5.67173	10.3975	5.83361	7.73595	7.15175	7.0891	8.20033	7.16638	8.5591	5.59157	3.8046	3.68864	3.98249	#NULL!	0.0394601	0
781	1	2	5	TCGA-08-0531-01	64	0	1	7.66667	1	7.66667	#NULL!	80	1	1	#NULL!	#NULL!	7.60334	4.32734	4.10421	7.8446	7.29956	6.08147	9.14161	4.43418	8.80592	10.0366	6.69668	5.22367	4.20553	3.50665	7.73538	4.22705	6.20744	5.30871	9.924	5.80499	8.01085	7.11802	6.99238	8.39101	7.3637	9.06291	4.858	4.4242	3.946	3.86075	#NULL!	0.0311371	0
782	1	2	5	TCGA-12-0616-01	36	1	1	14.9333	1	13.2667	#NULL!	100	1	#NULL!	0	#NULL!	6.25038	4.10329	4.65724	6.34541	5.84833	5.18472	8.09585	4.50558	8.23202	9.919	6.5002	5.42838	4.31186	3.56584	6.28229	4.33693	5.83869	5.21346	9.00378	5.56108	7.67242	6.33051	6.03469	7.97789	6.34261	6.57666	5.59768	5.65996	3.94639	4.18372	#NULL!	0.185359	0
783	1	2	5	TCGA-12-0618-01	49	0	1	13.1667	0	13.1667	#NULL!	60	1	1	0	#NULL!	7.65317	4.11762	5.43023	8.1482	6.88083	5.36649	8.28146	4.14959	8.87155	9.65865	6.81395	7.0477	4.41133	3.55651	7.86311	4.35624	6.43563	5.43768	9.2848	5.5929	7.93621	6.33526	5.39091	7.69739	7.32477	7.58839	5.95829	7.36275	3.80412	4.03333	#NULL!	0	0.027047
784	1	2	5	TCGA-12-0619-01	60	0	1	35.4	1	6.76667	#NULL!	80	1	#NULL!	0	#NULL!	7.97724	4.11071	4.65512	6.53054	6.15237	5.47082	7.7693	4.38151	8.82032	9.31394	4.82509	6.18057	4.51496	3.56498	6.1337	4.36737	6.31338	5.0202	10.623	5.71737	7.70963	6.57375	6.95566	7.17358	7.1486	6.99743	6.20609	3.91035	3.99167	4.07311	#NULL!	0.0368731	0
785	1	2	5	TCGA-12-0620-01	57	0	1	10.6	1	10.6	#NULL!	100	1	1	#NULL!	#NULL!	7.5994	4.12666	4.47544	6.18687	6.24208	5.59852	6.88447	4.35188	8.89156	9.56567	4.83416	5.15125	5.66234	3.62218	7.58793	4.20807	6.20127	5.05136	9.49145	5.57365	7.61739	7.90658	6.65777	7.51275	7.57447	7.64475	5.70899	4.16939	3.85024	4.35581	#NULL!	0.0293247	0.0217816
786	1	2	5	TCGA-12-0654-01	48	1	1	7.7	1	7.2	#NULL!	#NULL!	1	#NULL!	#NULL!	#NULL!	7.09281	4.10466	4.00023	5.49364	6.66889	6.09085	9.32635	4.47966	9.07403	9.78301	5.13889	5.38082	9.70717	4.1553	7.29275	4.31948	6.57281	5.09176	9.98773	5.92901	8.81849	7.49021	7.55722	7.08662	6.00009	7.59227	5.17114	4.45288	3.76966	4.71499	#NULL!	0	0.0196047
787	1	2	5	TCGA-12-0656-01	48	1	1	96.1	1	48.9	#NULL!	80	1	1	#NULL!	#NULL!	7.06847	4.53954	4.64678	5.56137	6.89094	5.96552	8.29258	4.59773	8.70779	9.8109	5.3385	5.93752	4.9628	3.63013	6.83629	4.42113	6.56096	4.96398	9.95108	5.86502	7.70424	7.32644	6.56405	7.72228	7.06809	8.37783	5.6437	4.15711	3.97946	4.70082	#NULL!	0	0.0426485
788	1	2	5	TCGA-12-0657-01	69	0	1	0.1	1	0.1	#NULL!	#NULL!	0	#NULL!	#NULL!	#NULL!	8.0306	4.3424	4.05065	7.11617	6.88763	5.88147	9.01559	4.34617	8.62367	9.81654	4.81897	7.23508	3.88394	3.61045	7.43893	4.05924	6.62465	5.3316	10.5201	5.81499	6.76759	7.60271	6.37679	7.77172	7.27626	7.5547	5.41065	4.04443	3.75908	4.02232	#NULL!	0.0620249	0
789	1	2	5	TCGA-12-0670-01	60	0	1	26.3333	1	12.6333	#NULL!	100	1	1	#NULL!	#NULL!	6.87484	4.19334	3.90452	8.32751	6.82732	6.01356	8.6013	4.6404	8.28812	9.91298	6.30504	6.63033	4.11913	3.64453	7.88097	4.24442	6.8493	5.93433	9.60768	5.97355	7.13775	6.21304	5.08086	8.86542	7.22031	8.65708	4.68351	3.87306	3.81402	4.31291	#NULL!	0	0
790	1	2	5	TCGA-12-0688-01	74	0	1	27.0333	1	7.6	#NULL!	100	1	1	0	#NULL!	7.41805	4.3924	3.81705	6.69873	6.59428	5.62359	8.57342	4.44066	8.8194	9.42431	4.52712	4.96612	4.43621	3.76093	6.88421	4.0995	6.51049	5.66403	10.1685	5.99278	8.00731	6.90895	6.39334	8.4509	7.08572	8.13262	5.55095	4.61951	3.74488	4.1051	#NULL!	0.0119355	0
791	1	2	5	TCGA-12-0692-01	75	1	1	3.7	1	1.16667	#NULL!	60	0	1	0	#NULL!	6.77172	4.3561	4.29318	6.91514	6.92966	6.30306	8.48949	4.63296	8.75297	9.83936	6.09404	5.61296	4.81306	3.43008	6.23885	4.73782	6.48331	5.18027	10.8093	5.67202	8.29571	6.73065	6.41118	6.56869	5.73452	7.8992	5.0195	4.1882	4.05131	4.80289	#NULL!	0	0
792	1	2	5	TCGA-12-0703-01	46	0	1	20.6667	1	6.93333	#NULL!	80	1	1	#NULL!	#NULL!	7.50382	4.79174	4.27364	6.3275	6.73299	5.44619	8.44928	4.71987	8.80858	9.58763	5.0201	5.1718	7.42908	3.3452	7.26407	4.31743	6.56415	4.94905	9.88395	5.84866	7.86815	7.36377	7.16134	7.33239	6.58498	8.30581	5.06212	6.82449	4.12611	5.39322	#NULL!	0	0.0874088
793	1	2	5	TCGA-12-0707-01	55	0	1	28.8	0	28.8	#NULL!	#NULL!	#NULL!	#NULL!	#NULL!	#NULL!	6.88755	4.28368	3.99548	7.41274	6.79124	5.66134	8.01144	4.60351	8.79898	9.64557	5.29463	5.42985	4.02184	3.36959	7.75819	4.33566	6.30746	5.13434	10.5878	6.0105	7.45523	6.96807	6.53403	7.7621	7.70736	8.51088	5.17653	4.14798	3.72273	5.1719	#NULL!	0	0.044467
794	1	2	5	TCGA-12-0772-01	46	0	1	54.6	1	20.2333	#NULL!	80	1	1	#NULL!	#NULL!	7.86844	4.59755	3.88158	7.36897	6.81776	5.64535	7.98283	4.51592	8.75763	9.60666	5.14575	5.81262	4.3148	3.43165	6.49905	4.12711	6.33598	4.93617	10.5689	5.54285	8.1087	7.1861	7.39616	7.44868	6.40822	7.04818	5.10902	4.23733	4.08971	4.79627	#NULL!	0	0.0458124
795	1	2	5	TCGA-12-0773-01	24	0	1	43.8333	1	24.1667	#NULL!	100	1	1	#NULL!	#NULL!	6.96408	4.30308	4.49022	7.96858	6.30333	5.70057	8.8969	4.49767	8.45868	9.21599	5.40496	5.51275	4.66006	3.79259	6.1108	4.96764	6.09149	5.10138	8.54588	5.71324	6.22312	5.32109	7.42385	7.7101	6.5295	6.6048	5.08703	9.01548	3.96913	4.39709	#NULL!	0.0380899	0
796	1	2	5	TCGA-12-0775-01	75	1	1	7.73333	1	3.13333	#NULL!	60	1	1	#NULL!	#NULL!	7.52738	4.27847	4.17978	6.85076	6.5462	5.57364	8.19839	4.34551	8.75146	10.5094	4.69109	6.96794	9.88525	3.7134	7.48702	4.36386	6.1614	5.37535	10.6154	5.66304	8.44938	7.54076	7.88696	6.6346	6.68252	7.57922	5.14053	4.73425	4.00777	4.99614	#NULL!	0.00804332	0
797	1	2	5	TCGA-12-0776-01	52	0	1	9.86667	1	4.23333	#NULL!	80	1	1	#NULL!	#NULL!	7.30574	4.12999	3.93391	6.96026	6.73251	5.81881	7.61026	4.64659	8.81995	9.46671	5.23136	5.72736	6.57039	3.4764	7.83848	4.05569	6.41795	5.95297	10.0891	5.692	7.29866	8.35906	6.7235	7.49323	6.83368	8.14699	5.9683	4.7038	3.79517	4.78412	#NULL!	0	0
798	1	2	5	TCGA-12-0778-01	53	0	1	15.1333	1	7.73333	#NULL!	80	1	1	#NULL!	#NULL!	7.92387	4.15843	3.77303	7.14448	6.74373	5.46662	8.49137	4.49032	8.87835	9.86775	4.52466	6.19612	4.2962	3.60125	7.38251	4.41239	5.97217	5.13628	10.5744	5.84038	6.66559	7.25255	7.20674	7.05974	6.37667	7.02802	5.14215	4.69728	3.95304	4.48806	#NULL!	0	0.0685851
799	1	2	5	TCGA-12-0780-01	51	1	1	15.0667	1	3.03333	#NULL!	80	1	1	#NULL!	#NULL!	7.77115	4.36424	4.12389	5.81455	6.68235	5.87537	8.48485	4.45492	8.67661	9.42137	5.57073	5.47489	5.82573	3.59716	6.37943	4.664	6.59703	5.00489	9.83019	5.99473	8.77038	6.84222	7.04746	7.22401	6.59501	8.60743	4.84182	4.60824	4.01372	5.5263	#NULL!	0	0.00965207
800	1	2	5	TCGA-12-0818-01	45	1	1	93.0333	0	93.0333	#NULL!	#NULL!	1	#NULL!	#NULL!	#NULL!	7.27366	4.27713	4.23131	8.48445	7.01247	6.32689	8.31788	4.66649	8.74053	9.95376	8.23498	6.44872	4.03397	3.41436	6.73544	4.26873	7.70423	7.20017	8.47522	5.84463	8.3297	6.81959	5.71881	7.27637	6.51067	8.2386	4.7426	3.86554	3.91873	6.93233	#NULL!	0	0
801	1	2	5	TCGA-12-0819-01	49	1	1	25.1333	1	14.2667	#NULL!	60	1	1	#NULL!	#NULL!	7.92222	4.22529	3.90196	7.65681	7.13148	6.42522	8.74156	4.53587	8.8554	10.403	5.67529	6.87028	3.99117	3.49847	7.89297	4.12494	7.47701	5.9442	10.2251	6.21766	7.86665	7.44239	6.28193	8.68615	7.61419	8.59783	4.89048	4.71048	3.62951	5.35822	#NULL!	0.0217284	0
802	1	2	5	TCGA-12-0820-01	40	0	1	18.7333	1	9.06667	#NULL!	100	1	#NULL!	#NULL!	#NULL!	8.14657	4.2087	4.29977	7.90744	7.78307	6.25605	7.62077	4.64401	8.95831	9.88969	7.48935	7.9706	4.24204	3.60031	6.62019	4.32723	7.15363	6.14144	10.4867	5.83226	8.44982	7.377	6.10411	8.19733	7.07075	8.35706	4.91599	4.19406	3.76313	3.86084	#NULL!	0.0460709	0
803	1	2	5	TCGA-12-0821-01	62	0	1	10.7667	1	8.63333	#NULL!	60	1	1	0	#NULL!	7.0037	4.10626	3.88123	9.0842	6.77713	6.0365	8.51232	4.51703	8.9218	10.3685	6.58652	6.15471	4.1597	3.34689	7.98318	4.12776	7.28241	6.00703	10.9393	5.96008	7.98085	5.67429	6.0148	7.89236	6.72428	7.9264	4.97323	3.89333	3.66016	6.46789	#NULL!	0	0
804	1	2	5	TCGA-12-0822-01	46	0	1	23.8333	1	3.03333	#NULL!	80	1	1	#NULL!	#NULL!	6.70725	4.12014	3.85551	6.3259	6.36917	5.61589	8.5116	4.79594	8.74125	10.5491	4.60118	6.62868	4.06716	3.7205	7.26122	4.55626	5.97819	5.08412	9.23194	5.62266	7.26739	6.61335	6.96301	7.76242	6.87427	7.27092	4.88634	4.10667	3.76744	5.0113	#NULL!	0.0461335	0
805	1	2	5	TCGA-12-0826-01	38	1	1	28.1667	0	28.1667	#NULL!	#NULL!	1	#NULL!	#NULL!	#NULL!	7.69488	4.34445	4.13955	7.40011	6.91078	6.11583	8.22198	4.70839	9.06153	10.3581	5.55659	5.81102	4.10391	3.92875	8.0637	4.21285	7.13732	5.53278	9.86111	5.80728	7.36504	8.56475	5.72318	8.06654	7.07514	8.63128	4.91563	4.15071	3.73032	6.97395	#NULL!	0.0368959	0
806	1	2	5	TCGA-12-0827-01	38	1	1	39.3	1	39.3	#NULL!	100	1	1	#NULL!	#NULL!	7.70247	4.21096	4.25889	7.91187	6.8463	6.0973	8.33382	4.26087	8.82083	10.043	5.34006	5.62512	9.97567	3.63671	7.08549	4.24167	7.63935	5.71709	9.1816	5.49323	8.37834	7.39897	6.44157	7.75154	6.77909	8.50806	4.88011	4.13027	3.56624	4.27618	#NULL!	0	0
807	1	2	5	TCGA-12-0828-01	57	0	1	9.06667	1	0.433333	#NULL!	60	1	1	#NULL!	#NULL!	7.18314	4.06297	3.9023	7.97168	6.67943	5.746	8.78598	4.4494	8.70622	10.1585	6.01943	5.92164	4.01263	3.78986	7.32171	4.28012	6.70653	5.69338	10.2248	5.62469	7.39255	6.40282	6.61363	7.77686	6.86385	7.14219	4.60563	4.07022	3.66992	3.77021	#NULL!	0.0009	0
808	1	2	5	TCGA-12-0829-01	75	0	1	20.8667	1	15.7667	#NULL!	80	1	1	#NULL!	#NULL!	7.66906	4.01869	3.95954	7.77541	7.06112	6.4364	8.37449	4.56467	8.66776	10.3661	5.1988	6.65099	10.8191	3.64537	8.00697	4.32873	7.20386	5.65247	10.116	5.86418	7.4213	7.41949	7.7366	7.87392	7.39807	8.04274	5.36794	4.8732	3.78624	5.37463	#NULL!	0.0173085	0
809	1	2	5	TCGA-12-1088-01	53	1	1	129.367	0	129.367	#NULL!	80	1	1	#NULL!	#NULL!	6.26486	4.05663	4.094	7.17337	6.52237	5.88793	6.87992	4.44655	8.48777	10.3987	5.76095	5.78773	4.25264	3.56775	7.04797	4.48659	6.74032	5.3584	9.95415	5.57747	8.53276	6.73139	6.82754	7.17035	6.27271	6.69854	4.98708	4.22386	3.83357	4.0958	#NULL!	0	0
810	1	2	5	TCGA-12-1089-01	64	0	1	5.9	1	5.9	#NULL!	#NULL!	1	#NULL!	#NULL!	#NULL!	6.25789	4.12798	4.0724	7.28719	8.02238	5.46527	8.61155	4.53645	8.1954	9.6835	6.30066	5.64368	3.99924	3.41344	7.58736	4.323	6.85116	5.66944	9.00597	5.59077	6.98258	6.42347	5.99138	7.28431	6.0691	7.54788	5.76113	4.29739	3.72004	4.03438	#NULL!	0.112337	0
811	1	2	5	TCGA-12-1090-01	58	0	1	7.7	1	7.7	#NULL!	60	1	1	#NULL!	#NULL!	7.29588	3.98603	4.64699	7.29259	6.06702	6.00956	8.43095	4.42916	8.09805	9.23998	4.26855	4.72071	6.71287	3.59745	8.13737	4.12465	7.60616	5.35681	10.1594	5.80394	8.216	5.86173	6.42402	7.3162	6.59071	7.19688	6.06935	3.93929	3.94481	3.94576	#NULL!	0	0
812	1	2	5	TCGA-12-1091-01	10	1	1	33.6667	1	1.86667	#NULL!	80	1	1	#NULL!	#NULL!	6.31511	4.09765	3.70104	6.49451	7.20982	6.08858	7.54294	4.40355	8.91685	10.3427	5.77945	5.59397	3.79739	3.40283	7.11227	4.41511	7.00757	5.70315	8.937	5.76212	8.14035	6.44404	5.84251	7.71513	6.3955	7.79038	5.27164	4.84739	3.95062	3.98407	#NULL!	0	0
813	1	2	5	TCGA-12-1092-01	58	0	1	22.0333	1	21.2333	#NULL!	80	1	1	#NULL!	#NULL!	6.1233	4.00055	4.18768	7.81912	6.5508	5.4497	7.7656	4.43915	8.48025	9.86528	5.81141	5.14491	6.23351	3.81329	7.60517	4.17801	6.3726	5.816	10.3979	5.51377	7.52314	6.10675	7.33632	7.74022	6.73362	6.65419	5.40224	5.52835	3.65719	6.15477	#NULL!	0.0234576	0
814	1	2	5	TCGA-12-1093-01	66	1	1	16.2	1	10.7333	#NULL!	80	1	1	#NULL!	#NULL!	6.79751	4.0428	4.15092	8.79059	7.03514	5.3909	7.48814	4.58159	8.62026	9.75872	5.50055	5.23814	4.34173	3.82986	7.85942	4.25655	6.79234	5.47072	10.5815	5.68044	7.6403	6.79012	7.87925	7.08963	6.84844	6.7577	5.49243	3.96078	3.66889	3.92858	#NULL!	0	0
815	1	2	5	TCGA-12-1094-01	56	0	1	12.4	1	6.2	#NULL!	100	1	1	#NULL!	#NULL!	6.88618	4.10713	4.35768	6.95804	7.07615	5.47829	7.81634	4.6128	8.63779	9.54957	4.86527	5.37159	4.27619	3.44369	7.88059	4.23193	6.85787	5.07803	10.2215	5.52144	8.02212	7.74159	7.72767	7.71129	6.91549	8.22373	5.32259	4.10407	3.79571	4.01989	#NULL!	0	0.0384756
816	1	2	5	TCGA-12-1095-01	65	1	1	16.0667	1	3.2	#NULL!	100	1	1	#NULL!	#NULL!	7.14389	4.04133	3.8978	6.86053	6.40466	5.73802	7.75788	4.54157	8.73577	9.9092	6.0154	5.92938	8.97562	4.33994	8.32011	4.19361	6.21647	6.15172	9.26689	5.68469	8.17458	7.20495	7.3044	7.4566	6.85051	7.75775	5.3919	4.27012	3.75593	3.78391	#NULL!	0	0
817	1	2	5	TCGA-12-1096-01	55	0	1	9.23333	1	9	#NULL!	80	0	1	#NULL!	#NULL!	6.50311	4.02191	4.0728	7.06456	6.51704	5.57037	7.51189	4.40071	8.41735	10.4742	5.37217	5.25474	4.65361	3.84168	6.99787	4.24337	6.97123	6.35564	9.76986	5.54586	7.98224	6.84885	7.76509	7.33786	6.66926	6.80234	5.12201	4.86629	3.80933	4.1087	#NULL!	0	0
818	1	2	5	TCGA-12-1097-01	61	0	1	14.7333	1	5.53333	#NULL!	100	1	#NULL!	#NULL!	#NULL!	6.54026	4.20191	4.02059	8.13477	6.44214	5.71257	6.80609	4.50031	8.60266	9.63523	6.22895	4.87823	4.29915	3.50815	8.14194	4.25476	7.21003	5.70144	8.96742	5.59933	7.82291	6.49201	6.68991	7.65401	6.80987	7.7676	5.10809	4.07056	3.86111	4.3259	#NULL!	0	0
819	1	2	5	TCGA-12-1098-01	75	1	1	4.03333	1	3.1	#NULL!	60	1	1	#NULL!	#NULL!	7.39634	4.18961	4.09538	5.40131	7.0331	5.58525	8.67868	4.35405	8.71715	9.97542	5.7434	5.98416	8.27346	3.35225	7.82981	4.17964	6.98918	5.30424	7.77392	5.75464	7.84027	7.82486	7.11108	7.81231	7.68248	7.92878	4.96891	4.15685	3.93359	8.54139	#NULL!	0.0135265	0
820	1	2	5	TCGA-12-1099-01	68	1	1	4.2	1	2.06667	#NULL!	80	1	1	#NULL!	#NULL!	6.38612	4.17785	4.18828	7.50292	6.73433	5.56494	7.98565	4.49005	8.37355	9.90433	6.6017	5.62287	5.31486	3.77595	6.99414	4.2345	7.05673	6.1008	8.01701	5.66759	7.44179	6.27788	6.0167	8.04625	6.6803	6.90968	5.58671	7.05819	3.86945	4.03515	#NULL!	0	0
821	1	2	5	TCGA-12-1597-01	62	1	1	22.5	1	6	#NULL!	80	1	1	0	#NULL!	7.06847	4.11888	4.07701	7.91096	7.57617	5.52846	8.75052	4.49945	9.0914	9.80133	6.93336	7.45473	5.4051	3.57474	7.68118	4.44299	7.23642	6.62359	9.13068	6.09912	7.46457	5.94536	5.87951	8.36142	7.58835	8.25781	5.52627	4.39931	3.74355	5.00021	#NULL!	0	0
822	1	2	5	TCGA-12-1598-01	75	1	1	15.8667	1	15.8667	#NULL!	#NULL!	1	#NULL!	#NULL!	#NULL!	6.33844	4.12092	4.29663	6.48558	6.49491	5.49299	7.69784	4.67936	8.37778	9.72648	5.67046	5.07654	4.46056	3.63409	7.04204	4.28702	6.83853	5.11414	9.09446	5.90387	7.55409	6.26654	6.47823	7.39356	6.664	6.92608	5.80432	4.02065	3.86529	4.34465	#NULL!	0	0
823	1	2	5	TCGA-12-1599-01	47	1	1	26.0333	1	2.96667	#NULL!	80	1	1	#NULL!	#NULL!	7.19654	4.24937	4.3632	7.15363	7.20242	5.66086	8.24379	4.45744	8.61643	9.83479	5.39467	6.90021	5.98135	3.75411	7.78915	4.27365	6.23781	6.14047	9.99333	5.76528	7.76937	7.16668	7.64487	7.60306	7.77428	7.39948	5.78562	6.30168	3.67328	4.04049	#NULL!	0.0498581	0
824	1	2	5	TCGA-12-1600-01	86	0	1	14.9333	1	13.4667	#NULL!	80	1	1	#NULL!	#NULL!	9.92588	4.20013	4.14689	6.09744	6.68766	5.96657	7.6525	4.42197	8.44869	10.0183	5.83772	5.35569	4.22569	3.70814	6.51418	4.43774	6.72193	6.17759	9.9087	5.83268	6.78306	7.48579	5.70323	8.18621	9.8538	8.35744	6.47077	3.90132	3.74798	3.78186	#NULL!	0	0.0383201
825	1	2	5	TCGA-12-1602-01	58	0	1	6.86667	1	4.66667	#NULL!	60	1	1	#NULL!	#NULL!	6.46564	4.11181	4.20566	6.5796	6.62924	5.60029	8.47949	4.43841	8.3748	9.68322	6.22572	5.6711	7.91935	4.09795	7.56849	4.58289	6.24034	5.7408	9.72271	5.8089	8.07359	5.93118	6.72244	7.69478	6.69357	7.13266	5.75598	6.51106	3.75751	4.20161	#NULL!	0.0111827	0
826	1	2	5	TCGA-12-3644-01	47	1	1	60.6	1	38.0667	#NULL!	60	1	1	#NULL!	#NULL!	6.39341	4.042	3.9202	7.58546	6.2362	5.71976	9.16182	4.51625	8.60931	10.6427	4.52727	5.53422	7.84373	3.85981	7.52961	4.5716	6.26639	5.3533	9.13841	5.82	7.22222	6.16454	6.28789	8.9492	7.42265	6.61359	5.76866	7.65818	3.90743	4.18376	#NULL!	0	0
827	1	2	5	TCGA-12-3646-01	59	1	1	44.6333	1	43.8333	#NULL!	80	1	1	#NULL!	#NULL!	7.27561	3.9904	4.01842	8.99732	6.38409	5.78092	8.54708	4.95565	8.66747	10.3377	7.12395	5.82268	4.06807	3.55219	7.00933	4.51411	7.13171	6.60187	9.25884	5.77531	7.83619	5.7183	5.40025	7.80241	6.92734	7.32816	5.6899	6.25396	3.76591	4.47293	#NULL!	0	0
828	1	2	5	TCGA-12-3648-01	61	1	1	27.3	1	2.86667	#NULL!	80	1	1	#NULL!	#NULL!	8.25802	4.13695	4.30525	7.39252	6.68305	6.61841	8.76205	4.72729	9.277	10.3061	4.85995	5.79353	4.18197	3.82523	7.2637	4.28788	7.68081	5.82294	9.41348	6.23587	8.01204	7.34315	6.62874	8.39304	7.35107	8.77285	5.39822	5.47055	3.83627	4.42826	#NULL!	0	0
829	1	2	5	TCGA-12-3649-01	76	0	1	15.4333	1	11.7	#NULL!	80	0	1	0	#NULL!	7.56852	4.55756	3.99394	7.92131	7.53607	5.96015	8.99969	4.5856	9.16674	10.392	5.19769	5.87383	4.82147	3.78491	7.99366	4.12181	6.57347	5.48299	10.0674	5.95852	7.72049	7.63248	7.04957	9.03999	8.26139	8.75815	6.14424	3.92736	3.73601	4.55566	#NULL!	0	0
830	1	2	5	TCGA-12-3650-01	46	0	1	11.1	1	7.96667	#NULL!	80	1	1	0	#NULL!	7.93431	4.33021	4.0542	6.84862	7.14759	6.48303	9.16496	4.62577	9.03457	10.3971	6.88136	7.24521	4.79416	3.77418	7.85914	4.16082	7.4277	6.44549	9.48623	6.16819	7.78236	6.92326	6.20226	9.33195	7.93577	8.1207	5.86432	4.07352	3.96686	4.10983	#NULL!	0.0821654	0
831	1	2	5	TCGA-12-3651-01	77	0	1	12.8667	1	11.9333	#NULL!	80	1	1	#NULL!	#NULL!	7.92728	4.06293	4.34122	8.84168	7.57396	6.14539	8.71852	4.57491	8.99698	10.432	7.00159	5.86939	4.04669	3.57077	8.39224	3.96629	6.76454	6.445	9.01078	6.02162	7.18486	6.46029	6.69694	8.00168	8.3139	8.35864	7.00452	4.53657	3.63957	4.00976	#NULL!	0	0
832	1	2	5	TCGA-12-3652-01	60	0	1	35.4	1	6.76667	#NULL!	80	1	1	0	#NULL!	7.64679	4.26729	4.02385	6.58108	6.96734	6.1526	8.94786	4.77481	9.01306	10.383	5.0785	5.17122	4.20529	3.54554	8.05826	4.20289	7.12109	5.78648	9.35424	6.00846	7.34545	7.06136	6.6821	8.8864	7.52991	8.34443	5.59316	5.84953	3.63271	3.9482	#NULL!	0	0
833	1	2	5	TCGA-12-3653-01	34	1	1	14.7333	1	7.46667	#NULL!	80	1	1	0	#NULL!	8.82839	4.66861	4.11978	7.81258	7.8087	6.51153	8.66645	4.66124	9.18793	10.1055	4.07011	7.2672	3.86004	3.28798	8.30331	3.95099	7.20237	5.48163	9.73716	5.98052	7.83693	8.37892	6.94086	8.09518	7.98663	8.75554	7.18316	7.34459	3.79116	3.97839	#NULL!	0	0
834	1	2	5	TCGA-12-5295-01	60	1	1	15.1333	1	13.3	#NULL!	#NULL!	1	1	0	#NULL!	7.0893	4.51711	4.21297	7.15315	6.47238	5.77743	7.94296	4.74475	8.50616	9.8605	4.95304	4.74522	4.11594	3.80574	7.77331	4.82276	6.87335	5.4182	8.64913	5.79507	6.73508	6.9022	6.79471	8.39615	7.0814	7.77553	5.49331	4.10449	3.76327	4.19567	#NULL!	0.0463155	0
835	1	2	5	TCGA-12-5299-01	56	1	1	3.26667	1	3.26667	#NULL!	80	1	1	0	#NULL!	7.59192	4.24232	3.93032	5.70823	6.68711	6.06448	8.84149	4.95029	8.99985	10.099	4.69169	6.13513	3.97295	3.51133	7.80734	4.67292	6.39814	5.52857	9.54418	5.86372	7.01547	7.60941	7.34786	7.29771	7.64398	8.01962	5.91791	4.14442	3.67811	4.13955	#NULL!	0	0
836	1	2	5	TCGA-12-5301-01	59	0	1	2.06667	1	2.06667	#NULL!	80	1	1	0	#NULL!	7.6937	4.24056	4.11593	7.26911	6.08966	5.76269	8.56844	4.90105	8.78848	10.443	5.26698	5.34794	4.89727	3.49922	8.39605	4.60634	6.36874	5.12036	8.7098	5.67935	7.12187	6.01911	6.57942	8.65863	7.78715	7.39022	5.9679	3.95797	3.64055	3.9502	#NULL!	0.0172083	0
837	1	2	5	TCGA-14-0736-01	49	0	1	15.3333	1	4.26667	#NULL!	100	1	1	#NULL!	#NULL!	5.98009	4.14277	4.49761	8.30778	6.44208	5.78399	7.65863	4.4142	8.19322	10.0038	5.10569	5.50558	3.80416	3.8248	7.57829	4.61616	6.91009	4.9443	10.9408	5.71364	7.22594	6.4938	6.86497	7.46236	6.23768	6.89172	5.67981	4.53944	3.85015	3.82901	#NULL!	0.00106782	0.0673144
838	1	2	5	TCGA-14-0781-01	49	0	1	0.966667	1	0.966667	#NULL!	#NULL!	0	#NULL!	0	#NULL!	8.27742	3.95076	4.33839	7.59563	7.24883	6.53718	8.5269	4.43767	9.42007	10.8232	4.97555	6.56555	8.45179	3.38333	9.07445	3.8384	6.84954	5.4046	10.953	6.15334	8.17369	8.73752	8.97598	7.35473	7.7603	8.10606	6.67975	3.82599	3.68443	4.17009	#NULL!	0	0.0307628
839	1	2	5	TCGA-14-0783-01	36	1	1	6.3	1	6.3	#NULL!	80	1	1	#NULL!	#NULL!	6.12592	4.15605	4.101	6.72228	6.4776	5.79085	8.33628	4.54706	8.78845	10.2569	4.62721	5.18306	8.62349	3.94465	6.84644	4.2181	7.44681	5.51351	9.35356	5.58337	6.67632	6.37636	7.53852	8.76643	7.20796	7.48623	5.47328	5.75571	3.74131	4.08739	#NULL!	0	0
840	1	2	5	TCGA-14-0786-01	50	1	1	23.3667	1	4.23333	#NULL!	80	1	1	0	#NULL!	7.03213	4.18608	4.06901	7.13301	7.1207	6.00064	8.25541	4.50858	8.89389	9.81893	5.25581	4.91214	4.38458	3.50001	7.29043	4.60641	7.0497	5.36281	9.40893	5.65724	7.95435	7.2806	6.8494	7.92574	7.42879	8.4672	5.52601	4.01191	3.67431	4.07427	#NULL!	0.0348855	0
841	1	2	5	TCGA-14-0787-01	69	0	1	2.26667	0	2.26667	#NULL!	60	0	1	0	#NULL!	7.90093	4.15211	4.3096	7.90484	6.54756	6.34608	8.11139	4.40596	8.78973	10.2577	5.55993	6.56438	3.66916	3.56889	8.05699	4.17832	6.69843	5.88938	9.34791	5.8726	7.90362	7.09899	6.11177	7.71756	7.21429	8.56301	5.06939	3.87998	3.85503	4.52457	#NULL!	0	0
842	1	2	5	TCGA-14-0789-01	54	0	1	11.4	1	3.5	#NULL!	40	1	1	0	#NULL!	7.71655	4.26987	3.86838	7.3599	6.68932	6.29578	8.40802	4.29648	9.05464	10.3517	4.39825	7.52657	4.77831	3.50839	6.73197	4.21752	7.25715	5.4537	9.23908	5.87762	6.74263	7.70983	7.44864	7.71199	7.24335	8.02352	5.22387	4.67775	3.73107	7.07185	#NULL!	0.0235493	0.0485264
843	1	2	5	TCGA-14-0790-01	64	1	1	13.9667	1	13.9667	#NULL!	60	1	1	0	#NULL!	8.24201	4.19591	3.95895	8.16717	8.59006	6.2108	9.33013	4.29402	9.02893	10.1841	6.32927	6.23569	4.02523	3.78439	7.86148	4.07344	7.34654	5.26676	10.2272	5.94806	7.82014	9.02899	7.17972	8.52308	7.80438	8.82967	5.99119	3.77884	3.72959	8.93934	#NULL!	0	0.0362702
844	1	2	5	TCGA-14-0812-01	65	0	1	3.3	1	3.3	#NULL!	40	0	1	#NULL!	#NULL!	6.5011	4.07323	4.16164	7.29282	6.90045	5.53327	8.74595	4.57061	8.23436	9.6246	5.08108	5.61045	7.73358	3.75109	7.76624	4.55726	6.04495	5.23629	9.12539	5.55802	6.85502	6.46607	7.06667	7.33046	7.56409	7.17745	7.77091	5.52195	3.7618	6.72003	#NULL!	0.0228457	0
845	1	2	5	TCGA-14-0813-01	78	0	1	1.36667	0	1.36667	#NULL!	60	0	#NULL!	0	#NULL!	7.03287	3.99062	4.14174	8.0731	7.02746	5.45461	8.66109	4.57857	8.98724	10.3335	6.20898	5.67657	7.62731	3.51359	8.22798	3.92954	7.42542	5.57168	9.80166	5.84845	8.13552	6.75662	5.98187	7.72241	6.29817	7.51709	4.91434	3.89098	3.74491	5.22314	#NULL!	0.00356304	0
846	1	2	5	TCGA-14-0817-01	69	1	1	5.46667	0	5.46667	#NULL!	60	0	#NULL!	0	#NULL!	6.97658	4.28928	3.84182	7.49947	6.19874	5.69878	9.61128	4.54724	8.31274	10.2658	4.47743	6.94319	5.5286	3.70334	6.65396	4.20594	7.0937	5.58789	9.36736	5.76134	6.61962	6.2296	6.45431	8.73691	7.15255	7.28847	5.06859	4.10537	3.64472	4.0638	#NULL!	0.00882189	0
847	1	2	5	TCGA-14-0865-01	67	0	1	16.7333	1	7.16667	#NULL!	60	1	1	#NULL!	#NULL!	7.49847	4.01263	4.32517	7.51213	6.33924	5.99223	7.78078	4.45879	8.61736	10.2315	7.99059	6.0215	4.51642	3.94796	6.97902	4.22621	6.01664	5.60896	9.13783	5.79388	8.63247	5.93271	5.06648	8.02549	7.49358	7.34113	6.51774	4.25152	3.87437	4.15213	#NULL!	0.112585	0
848	1	2	5	TCGA-14-0866-01	55	0	1	26.7	1	3.23333	#NULL!	80	1	1	#NULL!	#NULL!	6.98087	4.27034	4.12744	6.76576	6.83103	5.2228	7.89303	4.39697	8.44635	9.85263	5.19983	5.37737	4.67608	4.05753	7.2728	4.79952	6.19759	4.74789	10.1806	5.76326	7.70903	6.70174	6.25709	7.91507	7.03603	7.93699	5.4509	4.19661	3.83848	4.7281	#NULL!	0	0
849	1	2	5	TCGA-14-0867-01	67	0	1	2.06667	0	2.06667	#NULL!	60	0	#NULL!	#NULL!	#NULL!	7.66299	4.19553	3.98341	7.08955	6.2819	5.64777	7.85419	4.66608	8.91707	10.2219	5.36934	6.42287	8.34172	3.6441	7.16948	3.91296	7.06414	5.80651	10.2098	5.94621	8.42276	6.67373	6.92328	8.19705	7.27305	6.98189	4.57641	6.99129	3.68645	4.57421	#NULL!	0	0.00108667
850	1	2	5	TCGA-14-0871-01	74	1	1	29.3333	0	29.3333	#NULL!	60	1	1	0	#NULL!	7.29464	4.27461	3.96457	8.47803	6.05395	5.83008	7.25007	4.51704	8.61573	10.557	8.49017	9.58128	5.35457	7.34447	3.79259	4.21683	7.50542	5.3227	11.5748	5.71239	7.76753	6.352	4.95879	6.98302	6.83101	7.10688	4.99941	9.07732	3.97323	7.71541	#NULL!	0	0.0374288
851	1	2	5	TCGA-14-1034-01	60	1	1	16.1667	1	9.4	#NULL!	60	1	1	0	#NULL!	6.98659	4.03526	4.31019	7.89774	6.95333	5.81108	7.4966	4.47786	8.70131	9.72581	5.83565	5.95965	9.48494	3.74363	7.95065	4.35204	7.09397	5.91796	10.574	5.75385	7.84725	7.83389	7.20692	7.80491	7.33519	7.92094	5.68624	4.17129	3.80046	4.73749	#NULL!	0	0
852	1	2	5	TCGA-14-1037-01	66	1	1	19.5667	1	10.8667	#NULL!	60	1	1	#NULL!	#NULL!	7.07103	4.16056	3.96075	5.99767	6.81199	5.68659	8.53342	4.70908	8.47483	9.36629	6.13704	6.52149	4.21466	3.60604	7.41965	4.2862	6.26272	5.77538	10.5248	5.70134	7.93067	7.02322	7.0814	6.83335	7.41175	7.04315	5.94595	4.85511	3.69548	4.11728	#NULL!	0.0251068	0
853	1	2	5	TCGA-14-1396-01	78	1	1	1.13333	1	1.13333	#NULL!	60	0	#NULL!	#NULL!	#NULL!	6.36295	4.20203	4.35466	6.23483	6.84313	5.99481	7.31547	4.43262	9.09883	9.8128	4.65777	4.39621	10.116	3.73186	7.53967	4.27319	6.632	4.50423	9.5751	5.5969	8.33865	7.1126	8.21957	7.19109	6.12072	6.82193	6.09695	4.07756	3.77689	3.8825	#NULL!	0	0
854	1	2	5	TCGA-14-1401-01	54	0	1	3.8	1	3.8	#NULL!	80	0	#NULL!	#NULL!	#NULL!	6.76095	3.98815	4.01065	8.27982	6.98541	5.55816	7.96825	4.236	8.55668	9.81311	5.9321	5.4028	4.33424	3.5484	7.81675	3.98556	7.07603	5.93514	9.83557	5.67954	7.94718	7.129	6.82271	7.69106	6.934	7.27334	5.65063	4.55082	3.88046	4.7378	#NULL!	0.0858447	0
855	1	2	5	TCGA-14-1402-01	58	1	1	32.5	1	11.1	#NULL!	80	1	1	#NULL!	#NULL!	6.301	4.34126	3.92806	6.47104	6.04421	5.56351	7.33817	4.49227	8.31126	9.14092	5.15365	5.05443	7.32886	4.39499	6.05644	4.51523	6.42138	4.97432	9.58653	5.73417	6.284	6.38653	6.24231	7.99128	6.47435	7.28828	4.94701	4.33146	3.83427	4.00874	#NULL!	0	0
856	1	2	5	TCGA-14-1451-01	39	0	1	23.4333	1	0.633333	#NULL!	80	0	1	#NULL!	#NULL!	6.72667	3.94216	4.1503	8.60722	7.16419	5.84587	7.73588	4.40097	8.78858	10.115	5.86086	5.87357	4.19475	3.51132	8.02789	4.22196	6.75801	5.78506	9.88442	5.63717	8.37839	5.70207	6.81423	7.60304	7.02099	7.3638	5.55101	5.12524	4.09444	3.93575	#NULL!	0	0.0454583
857	1	2	5	TCGA-14-1452-01	60	0	1	7.2	1	5.73333	#NULL!	80	1	1	#NULL!	#NULL!	6.50376	4.08867	4.58343	6.86727	7.26614	5.33206	8.15388	4.2693	8.78052	9.99815	5.49521	5.12212	5.33187	3.91762	6.88709	4.1971	7.33203	5.00996	9.55657	5.66866	7.86305	6.90494	7.85863	8.19259	7.27029	8.17009	5.6781	4.04446	3.78647	4.13487	#NULL!	0	0.0262859
858	1	2	5	TCGA-14-1453-01	69	0	1	1.16667	1	1.16667	#NULL!	60	0	#NULL!	#NULL!	#NULL!	6.54774	4.21481	4.07812	6.83613	6.50021	6.23099	9.41903	4.65135	8.56258	10.2589	5.58415	4.81129	4.37043	3.67808	6.63392	4.46882	6.52443	5.9446	8.78317	5.7382	7.11536	6.20468	5.68768	8.95072	7.03876	8.17299	5.43264	3.95071	3.86701	4.44711	#NULL!	0	0
859	1	2	5	TCGA-14-1454-01	54	1	1	30.6	1	9.7	#NULL!	60	1	#NULL!	#NULL!	#NULL!	6.36224	4.15664	4.57066	8.54775	6.31193	6.00518	7.27639	4.4011	8.61965	9.82667	6.17815	5.32049	3.93605	3.51971	5.7122	4.7093	6.86552	5.80825	8.52053	5.61126	8.6083	5.58059	5.7895	7.65662	6.50229	6.833	5.78724	7.02425	3.79298	4.06889	#NULL!	0	0.00907166
860	1	2	5	TCGA-14-1455-01	61	0	1	0.933333	1	0.933333	#NULL!	#NULL!	0	#NULL!	#NULL!	#NULL!	6.65642	4.20659	3.93079	7.15839	6.87403	5.87886	8.52686	4.25891	8.38481	10.0759	6.38641	5.27812	4.14466	3.75021	6.86772	4.41852	6.93136	5.49689	9.38778	5.7278	7.87401	6.59383	6.24407	7.90205	6.66535	7.01595	5.66738	4.28196	3.65428	3.67817	#NULL!	0.0560744	0
861	1	2	5	TCGA-14-1456-01	23	0	0	41.5333	1	3.26667	#NULL!	80	1	1	1	#NULL!	7.06421	4.04813	4.30144	8.27314	7.64514	5.94983	8.57669	4.57728	8.90924	10.4106	7.45297	5.36844	5.64332	3.45863	6.2758	4.3978	6.7803	6.9869	8.75653	5.64936	7.94802	6.82227	6.38085	7.08243	7.15241	8.14286	5.47784	4.76433	3.74317	4.52768	#NULL!	0	0
862	1	2	5	TCGA-14-1458-01	54	0	1	6.76667	1	2.7	#NULL!	80	1	1	#NULL!	#NULL!	7.00049	3.99245	4.08755	7.94909	7.63342	5.64646	8.03484	4.3812	8.2683	9.32702	7.02027	5.60132	4.53836	3.76571	8.10678	4.45019	6.63812	6.04491	7.56582	5.68779	8.02638	6.88588	5.45462	7.71141	7.26008	7.9158	5.79675	4.93107	3.84871	7.92231	#NULL!	0.0871757	0
863	1	2	5	TCGA-14-1459-01	63	1	1	12.6	1	9.16667	#NULL!	100	1	1	#NULL!	#NULL!	6.59098	4.15666	4.07442	7.43077	6.22656	5.56352	8.60167	4.5063	8.72367	9.7115	5.69833	5.07594	5.8161	4.24457	6.52636	4.22233	6.26768	5.13699	9.14462	5.64116	7.20447	6.18807	6.85864	7.59549	7.21431	7.11817	5.31429	4.11531	3.88795	4.36037	#NULL!	0	0
864	1	2	5	TCGA-14-1794-01	59	0	1	1	1	1	#NULL!	#NULL!	1	#NULL!	#NULL!	#NULL!	7.49105	4.07375	4.49179	7.65373	6.83881	5.69457	8.03929	4.60398	8.67877	10.3092	5.81979	6.0184	6.44219	3.7531	6.35825	4.16813	6.35411	5.4991	10.6256	5.62596	8.63432	6.69439	6.87113	7.3342	6.84657	7.03737	6.14065	4.98537	3.74499	4.52699	#NULL!	0	0
865	1	2	5	TCGA-14-1795-01	66	0	1	2	1	2	#NULL!	60	0	1	#NULL!	#NULL!	8.22927	4.03549	4.08017	6.01782	6.88264	5.45296	7.81635	4.59988	8.79638	9.7248	5.60744	7.07879	4.92807	3.58529	6.36031	4.34826	7.11856	4.86749	9.27262	5.8671	9.01902	6.95892	7.16154	7.19384	7.02045	7.12472	5.75794	4.17929	3.95206	3.89306	#NULL!	0.0193415	0.0473858
866	1	2	5	TCGA-14-1821-01	31	0	1	18.0333	1	11.0333	#NULL!	80	1	1	#NULL!	#NULL!	7.81229	4.16349	4.36854	8.26817	6.97966	6.19083	7.72857	4.55033	8.93071	9.96333	7.35412	5.84613	4.16832	3.96559	4.69369	4.29603	7.155	7.23054	8.98834	5.82878	9.26244	6.873	5.54734	7.56069	7.53476	7.6812	6.58307	6.05683	3.91039	4.05296	#NULL!	0	0
867	1	2	5	TCGA-14-1823-01	58	1	1	18.1	1	4.66667	#NULL!	80	1	1	0	#NULL!	6.16708	4.18236	3.95559	5.90994	6.76106	5.57694	8.21293	4.53491	8.48153	10.103	4.87566	6.14272	5.22936	3.7699	6.27292	5.08608	5.96961	5.21515	9.60287	5.70666	6.7168	6.9726	7.12323	7.11442	6.56252	7.43469	5.80002	4.1787	4.0077	5.46414	#NULL!	0.0599755	0.0484159
868	1	2	5	TCGA-14-1825-01	70	0	1	7.73333	1	2.73333	#NULL!	80	1	1	0	#NULL!	7.43181	4.17954	4.15972	8.06945	7.15297	5.33748	7.90119	4.35372	8.62911	10.5858	6.09238	4.62787	4.29584	3.71761	6.94731	4.20597	6.43147	6.02853	9.85308	5.72217	9.27702	6.19112	5.44222	7.45634	6.65746	7.29177	7.27684	5.28316	3.73071	4.64272	#NULL!	0.07917	0
869	1	2	5	TCGA-14-1827-01	51	0	1	5.96667	0	5.96667	#NULL!	100	0	1	#NULL!	#NULL!	6.84215	4.02753	3.94526	7.87861	7.20848	5.52039	8.62143	4.88113	8.36475	9.56666	5.91798	5.93037	4.03362	3.58912	7.59358	4.60562	6.22069	5.60477	9.40519	5.62862	7.26661	6.39559	5.66045	7.4196	7.26069	7.89633	5.74269	4.18826	4.11294	4.27518	#NULL!	0	0
870	1	2	5	TCGA-14-1829-01	57	0	0	7.26667	0	7.26667	#NULL!	60	1	#NULL!	0	#NULL!	5.60798	4.47383	3.83367	5.77998	6.14506	5.22543	8.24715	4.49257	8.12348	10.02	4.91571	5.07347	6.92751	3.87029	6.90935	5.15683	5.07901	5.02506	10.4588	5.46689	6.01757	5.83095	5.85592	7.77113	6.9799	5.52086	5.29677	4.44289	3.93868	4.69821	#NULL!	0.00484206	0
871	1	2	5	TCGA-14-2554-01	52	1	1	17.7333	1	17.7333	#NULL!	60	1	1	0	#NULL!	7.68776	3.88703	3.88414	7.70703	7.33837	6.04586	8.73749	4.63564	8.73682	10.4936	5.54242	6.96342	3.85789	3.66919	7.43564	4.18172	6.48001	5.96246	10.6243	5.83044	7.0827	7.37165	7.45621	8.16691	8.01176	8.20469	6.00064	4.46082	3.67323	3.95739	#NULL!	0	0.00534393
872	1	2	5	TCGA-14-2555-01	44	1	0	8.06667	0	8.06667	#NULL!	80	1	1	#NULL!	#NULL!	6.3497	4.06419	3.91924	6.49282	6.64561	5.90694	8.46324	5.01867	8.86735	9.70075	4.89854	7.04762	4.1679	3.57406	6.20465	4.65085	6.74499	5.55018	8.91867	5.93498	6.90884	6.76396	6.35498	7.77469	6.6107	7.64099	5.51757	4.14567	3.90595	5.58927	#NULL!	0	0
873	1	2	5	TCGA-14-3476-01	74	0	1	0.4	1	0.3	#NULL!	#NULL!	0	#NULL!	0	#NULL!	5.96218	4.55294	4.28336	7.37197	5.96678	5.33026	7.77102	4.25787	7.88259	10.3457	5.28568	5.89284	5.53331	4.56689	6.10002	4.99565	5.07502	4.78048	9.03551	5.31092	5.99232	5.4718	6.26195	7.43483	6.01386	5.73705	5.16505	5.61158	3.81826	6.27579	#NULL!	0.075862	0
874	1	2	5	TCGA-14-3477-01	38	1	0	3.83333	0	3.83333	#NULL!	80	1	1	#NULL!	#NULL!	6.47317	4.1784	4.14892	7.34497	6.77375	6.24484	9.53042	4.39908	8.51122	10.3821	5.87162	5.43514	6.89864	3.9005	6.36466	4.43033	7.46068	4.86652	8.83823	5.89932	7.27521	6.41863	4.82039	7.95665	7.24433	7.15928	6.88038	8.05805	3.81287	4.02887	#NULL!	0.0211946	0
875	1	2	5	TCGA-14-4157-01	40	0	0	3.46667	1	3.2	#NULL!	60	1	1	1	#NULL!	7.36233	3.99121	4.99019	9.17437	8.0567	6.43884	8.28833	4.29273	9.09838	9.70099	7.90672	6.31369	9.81965	3.57824	5.85117	3.84718	7.42118	7.71247	8.13508	5.54708	8.2492	6.95337	5.79802	8.35801	6.99008	7.37439	6.60802	5.70463	3.64382	10.6446	#NULL!	0.0133349	0
876	1	2	5	TCGA-15-0742-01	65	0	1	13.9667	1	7.73333	#NULL!	80	1	1	0	#NULL!	7.57698	4.32251	4.16031	5.52427	7.21588	5.93217	7.34002	4.39385	8.93582	9.56714	6.7042	5.7377	4.03121	3.6303	6.3537	4.23527	6.58506	5.55851	9.8437	5.57651	7.98842	7.34427	5.32832	7.25936	7.10231	8.77458	5.404	4.11233	4.16165	4.80661	#NULL!	0	0
877	1	2	5	TCGA-15-1444-01	21	0	1	51.2333	1	51.6667	#NULL!	#NULL!	1	#NULL!	1	#NULL!	8.02138	4.0457	4.9524	8.89917	8.1219	6.18272	8.59861	4.3842	9.11865	10.9758	7.13348	5.60989	3.98815	3.29104	7.42675	3.91997	6.9991	6.53423	9.21615	6.10831	8.58803	7.6495	7.43991	7.53108	8.56402	8.3651	7.14415	5.07511	3.75513	4.38114	#NULL!	0	0
878	1	2	5	TCGA-15-1446-01	55	0	0	19.3667	1	14.7667	#NULL!	80	1	1	#NULL!	#NULL!	7.13436	4.17811	4.13041	8.31607	7.49057	5.61464	8.42448	4.45656	8.55576	9.70344	6.21065	6.32363	5.58153	3.56471	7.6427	4.2824	6.98242	5.76976	10.9373	5.73461	8.0478	7.20532	7.36408	7.82576	7.11752	7.97474	5.35494	4.73292	3.84271	5.05647	#NULL!	0.0895373	0.00184885
879	1	2	5	TCGA-15-1447-01	36	1	0	53.9333	1	11.3333	#NULL!	80	1	#NULL!	#NULL!	#NULL!	6.74403	4.14303	4.02409	7.88745	7.25276	5.57897	8.4659	4.43994	8.11338	9.72679	6.06013	5.69656	4.30456	3.97484	7.19549	4.26943	7.04037	6.64768	8.55505	5.66607	8.43538	6.04893	5.45415	8.05612	6.34926	7.45531	5.1935	7.44853	4.01815	7.94436	#NULL!	0	0
880	1	2	5	TCGA-15-1449-01	65	0	1	13.4667	1	2.46667	#NULL!	60	1	1	#NULL!	#NULL!	7.24349	3.99016	4.04835	7.77634	7.50329	5.98865	8.58505	4.51088	8.14604	9.83102	6.31267	6.00545	4.36874	3.83474	7.22977	3.95243	7.29617	6.5987	8.86504	5.45732	8.55527	6.11647	5.56224	8.172	6.815	7.76088	5.1014	7.97612	3.77971	7.87246	#NULL!	0	0
881	1	2	5	TCGA-16-0846-01	85	0	1	3.96667	1	3.96667	#NULL!	#NULL!	0	#NULL!	0	#NULL!	7.10496	4.11083	3.93569	9.68172	7.45648	5.99684	8.38815	4.35414	8.96945	10.1141	6.86693	6.28527	3.95814	3.46753	8.23873	4.10699	7.20152	6.281	9.99809	5.89997	8.44586	6.59461	6.51092	7.59702	6.94149	7.81903	5.30871	5.3424	3.76184	5.06995	#NULL!	0	0
882	1	2	5	TCGA-16-0848-01	57	0	1	17.8333	1	4.3	#NULL!	#NULL!	1	#NULL!	#NULL!	#NULL!	7.55398	4.07403	3.89633	8.6655	7.23921	5.91878	8.56884	4.59392	8.9397	10.1245	6.29087	6.38197	4.34112	3.72177	8.06677	4.32876	7.14484	5.91887	11.1181	5.9042	8.35529	7.21027	7.09134	7.6135	6.78881	7.18306	5.22329	6.29444	3.72781	5.38709	#NULL!	0.0374274	0
883	1	2	5	TCGA-16-0849-01	54	0	0	26.4333	0	26.4333	#NULL!	#NULL!	1	#NULL!	#NULL!	#NULL!	7.33619	4.11649	4.17552	9.08522	7.35469	6.00618	8.69956	4.82369	8.82891	9.96284	7.38961	5.93868	4.02906	3.4233	7.40755	3.91457	7.90606	6.82309	8.67745	5.7115	8.50241	6.88583	6.77044	7.38094	6.58644	7.95821	4.6301	4.58467	3.87714	5.34207	#NULL!	0.0646702	0
884	1	2	5	TCGA-16-0850-01	52	1	1	16.6	1	2.76667	#NULL!	#NULL!	1	#NULL!	#NULL!	#NULL!	7.74953	4.24071	4.29098	8.01306	6.21548	6.91747	8.34276	4.47052	8.2798	10.3995	7.70924	5.19379	4.0339	3.53699	5.62708	4.2775	8.01844	5.44387	8.36922	5.98805	9.44602	6.44252	5.59854	7.22625	6.87709	6.91517	5.39682	4.59699	3.78049	4.11122	#NULL!	0.130784	0
885	1	2	5	TCGA-16-0861-01	65	0	0	4.36667	1	3.13333	#NULL!	#NULL!	1	#NULL!	0	#NULL!	7.38168	4.07784	4.17894	7.29577	7.14951	6.67747	8.86282	4.71419	8.97652	10.2068	6.60266	5.46278	4.52877	3.48715	8.29805	4.34082	7.72485	5.38289	10.3792	5.96731	7.99317	7.22834	7.8171	8.12474	6.4109	8.76907	5.0786	3.92791	3.83859	5.01469	#NULL!	0.0300122	0
886	1	2	5	TCGA-16-1045-01	49	1	1	29.4333	1	21.8	#NULL!	#NULL!	1	#NULL!	0	#NULL!	6.15581	4.15897	4.31004	5.81676	7.39483	5.1495	8.06061	4.564	8.35868	9.96363	5.89885	4.91607	4.71944	3.53291	7.77672	4.39698	6.39667	6.04363	10.026	5.55711	7.65898	6.75483	6.70729	7.24033	6.70872	7.22777	5.47697	4.33393	3.73409	3.94515	#NULL!	0.0558943	0
887	1	2	5	TCGA-16-1047-01	66	1	1	4.63333	1	0.833333	#NULL!	#NULL!	0	#NULL!	#NULL!	#NULL!	6.81477	4.09792	4.09691	7.00297	7.33364	5.79427	8.43806	4.19928	8.78684	9.91476	5.95233	5.61249	3.93981	3.59287	7.12647	4.28574	6.98912	5.0785	9.79847	5.52565	7.91996	7.58478	7.21538	7.09279	7.4321	7.45708	5.56282	4.18365	3.95531	3.65806	#NULL!	0	0
888	1	2	5	TCGA-16-1055-01	48	0	1	10.4333	1	9.6	#NULL!	#NULL!	1	#NULL!	#NULL!	#NULL!	6.93596	4.03566	4.03786	8.68666	7.11264	5.75678	7.733	4.20898	8.83743	9.93086	4.47782	6.97057	4.16611	4.28208	7.92169	3.99832	6.96488	5.56153	10.4205	5.58325	8.07658	6.91675	6.923	7.68249	6.80725	7.24648	5.13048	6.31794	4.08822	4.03742	#NULL!	0	0
889	1	2	5	TCGA-16-1056-01	55	0	1	14.2	1	7.96667	#NULL!	#NULL!	1	#NULL!	#NULL!	#NULL!	6.80396	4.18343	4.28111	7.19382	7.41727	5.74385	7.18062	4.70795	8.73205	10.1193	5.57121	6.43567	4.51154	3.8336	8.28612	4.14564	7.36211	5.28046	10.3707	5.65568	7.9732	9.6809	6.55733	7.52081	6.83221	7.81287	5.55702	5.55734	3.88116	4.24242	#NULL!	0	0
890	1	2	5	TCGA-16-1060-01	70	1	1	9.26667	1	3.7	#NULL!	#NULL!	1	#NULL!	#NULL!	#NULL!	6.85975	4.11286	4.44457	6.06574	6.8404	5.71051	8.1122	4.49613	8.60513	9.9319	4.99157	5.49782	7.25019	3.72371	6.83485	4.26652	6.8129	5.12947	9.83884	5.67736	7.91005	6.88946	7.6973	7.45194	6.78281	7.51078	5.10125	3.87953	3.8531	4.21794	#NULL!	0	0
891	1	2	5	TCGA-16-1062-01	57	1	1	21.5333	1	17.2667	#NULL!	#NULL!	1	#NULL!	#NULL!	#NULL!	6.96017	4.17855	3.98043	6.38419	7.01114	5.64789	7.80944	4.51256	9.18027	9.94391	4.99401	4.89627	4.39367	4.41147	6.79722	4.0684	7.13615	5.62275	9.89465	5.60787	7.80832	6.9784	7.26384	7.92533	7.16726	8.24469	5.39968	3.8045	3.72833	4.17643	#NULL!	0	0.0163915
892	1	2	5	TCGA-16-1063-01	72	0	1	14.1667	1	12.3	#NULL!	#NULL!	1	#NULL!	#NULL!	#NULL!	6.46223	4.23786	4.55796	5.77921	6.11908	5.95034	8.48753	4.93007	8.82932	9.59427	6.46686	5.11829	4.05515	3.83795	7.06365	4.3191	6.60754	5.94756	9.80558	5.71409	7.45213	6.45536	5.44046	7.51592	6.8526	7.54429	5.19873	4.04176	3.90651	3.98497	#NULL!	0.0450709	0
893	1	2	5	TCGA-16-1460-01	36	1	0	6.5	0	6.5	#NULL!	#NULL!	1	#NULL!	#NULL!	#NULL!	6.54342	4.13567	4.27115	7.00714	6.75343	5.46925	7.92154	4.53702	8.12176	9.53784	6.39716	5.03762	4.25662	3.85718	7.9283	4.6373	6.80062	6.08452	9.25007	5.73646	7.18261	6.65473	7.00247	6.56173	6.71845	7.10062	5.85778	4.61001	3.7384	4.1913	#NULL!	0.0779938	0.00359522
894	1	2	5	TCGA-19-0955-01	71	0	0	11.9333	0	11.9333	#NULL!	#NULL!	1	#NULL!	#NULL!	#NULL!	6.91195	4.29117	3.9592	6.71913	7.88606	5.86916	8.12647	4.32481	9.18935	10.0451	4.24859	6.03748	10.6491	3.58641	7.15899	4.32907	6.7469	5.43366	9.08141	5.8629	7.60503	8.15045	7.83987	8.2753	7.39405	8.13246	5.55328	3.88648	3.92595	7.07292	#NULL!	0.0534316	0
895	1	2	5	TCGA-19-0957-01	48	1	1	22.2	1	1.66667	#NULL!	#NULL!	1	1	#NULL!	#NULL!	7.28322	4.12044	4.03249	7.4313	6.97348	5.46083	7.35087	4.52971	8.81312	9.60091	5.34813	6.19368	4.29539	3.75035	7.15525	4.18898	6.52142	5.18328	10.1582	5.49209	8.17089	6.45142	6.74543	6.97932	7.65951	6.76291	6.29823	4.71329	3.80575	4.09948	#NULL!	0	0
896	1	2	5	TCGA-19-0960-01	83	1	0	8.73333	0	8.73333	#NULL!	60	1	1	#NULL!	#NULL!	7.46527	4.03057	4.22915	8.72328	6.57064	6.20713	7.7775	4.72937	8.26985	10.1793	8.89031	6.18886	4.66154	3.57029	7.56522	4.05278	7.85769	6.74157	8.45556	6.02433	8.71147	8.60896	5.95359	7.68079	7.02872	7.41978	5.13343	9.28842	3.759	3.98235	#NULL!	0	0
897	1	2	5	TCGA-19-0962-01	77	1	1	0.666667	0	0.666667	#NULL!	40	0	1	#NULL!	#NULL!	6.49919	3.97024	4.2332	6.90122	6.73937	5.41881	7.29226	4.6444	8.94432	9.92355	5.40767	6.08388	6.32748	3.94741	8.3179	4.36142	6.37936	5.35796	9.29656	5.47559	7.84658	7.31055	7.54415	7.50763	6.4799	7.6976	5.71476	3.87746	3.95345	5.34763	#NULL!	0.0302764	0
898	1	2	5	TCGA-19-0963-01	61	0	1	14.4667	1	10.3333	#NULL!	#NULL!	1	#NULL!	#NULL!	#NULL!	6.63316	3.78466	4.06736	8.72683	6.71128	5.71046	7.98991	4.4534	8.60771	9.67655	6.26421	5.55692	4.70783	3.94182	8.18892	4.20084	6.88523	5.97059	9.76058	5.70192	8.01478	5.86845	6.42077	7.74288	6.67579	7.51933	5.1894	4.12908	3.8657	8.40238	#NULL!	0	0
899	1	2	5	TCGA-19-0964-01	70	0	0	3.43333	0	3.43333	#NULL!	60	1	1	#NULL!	#NULL!	6.65333	4.33807	4.45021	7.46582	7.29113	6.28345	7.88814	4.59614	8.77909	9.12123	6.17931	5.22331	4.74502	3.74262	6.32029	4.50579	7.46637	5.75789	9.92015	5.81653	7.96852	6.49367	6.59814	7.43207	6.97698	7.81334	5.57311	4.17986	3.6088	4.15033	#NULL!	0.120174	0.0526678
900	1	2	5	TCGA-19-1385-01	69	0	1	10.9	1	5.9	#NULL!	#NULL!	1	1	#NULL!	#NULL!	7.28938	4.02526	3.99874	6.72415	6.26676	5.52716	7.57025	4.5121	8.74062	10.3921	4.38426	7.38353	7.55188	5.44809	8.41909	4.27528	6.46333	5.84156	11.1223	5.56934	7.95585	8.62938	8.17208	6.8197	7.15074	7.12491	6.08389	8.96069	3.73224	3.72566	#NULL!	0.0545908	0
901	1	2	5	TCGA-19-1386-01	51	0	1	9.2	1	7.9	#NULL!	80	1	1	#NULL!	#NULL!	7.66713	4.18858	3.90667	5.99085	7.41918	5.80944	8.12504	4.37875	8.73244	9.57394	4.41426	7.26673	4.07724	3.73353	7.76851	3.92422	6.67079	5.27902	10.7396	5.56084	7.52972	8.7432	5.80786	7.31016	7.59534	8.49773	6.19162	7.13557	3.81979	4.1472	#NULL!	0	0.064099
902	1	2	5	TCGA-19-1387-01	81	0	0	6.03333	1	2.63333	#NULL!	60	1	1	#NULL!	#NULL!	7.25225	4.13922	4.10705	7.69723	6.52138	5.5525	8.32487	4.5	8.33535	9.5768	6.15664	5.36095	5.14022	3.54738	7.17314	4.2621	6.22486	5.3218	9.38862	5.78964	7.96925	7.14425	6.43678	6.6175	7.31537	7.28226	6.05537	4.13724	3.76074	4.79239	#NULL!	0.00754056	0
903	1	2	5	TCGA-19-1388-01	58	0	1	13.1333	1	4.93333	#NULL!	#NULL!	1	1	#NULL!	#NULL!	7.48095	4.09249	4.23839	7.66406	7.48844	5.74848	8.00914	4.37388	8.8105	9.42873	6.03991	4.71449	4.68809	3.53663	8.17938	4.22528	6.99409	6.43951	8.87819	5.28889	7.72689	6.03984	6.93107	7.41384	7.75849	7.86924	5.97681	5.85051	3.81117	5.67495	#NULL!	0.0150182	0
904	1	2	5	TCGA-19-1389-01	51	0	1	4.7	1	2.7	#NULL!	80	1	1	#NULL!	#NULL!	6.85874	4.06129	4.30047	6.31731	6.50815	5.79201	7.15925	4.50486	8.8264	10.1683	4.38167	5.66933	9.27454	3.4736	7.7087	4.27688	6.36399	5.41561	10.4921	5.69943	8.08129	7.55683	7.21372	7.58567	6.81978	7.16214	5.71927	4.41312	3.63472	4.59759	#NULL!	0.00604221	0
905	1	2	5	TCGA-19-1390-01	63	1	1	25.7333	0	25.7333	#NULL!	60	0	1	0	#NULL!	7.42779	4.24778	4.39548	7.00319	8.19516	6.39255	8.55067	4.64946	9.44342	10.8947	7.89095	6.7338	3.99204	3.60367	5.94242	3.99911	7.54111	7.02985	9.13999	5.88423	8.96412	7.27328	6.09827	8.41379	7.6512	7.81786	7.47891	3.91923	3.70703	3.76426	#NULL!	0.0805927	0
906	1	2	5	TCGA-19-1392-01	72	1	1	3.7	0	3.7	#NULL!	60	0	1	#NULL!	#NULL!	6.14909	4.06441	3.91711	7.19231	6.55182	5.33859	8.25669	4.3948	8.74445	10.5682	5.91201	4.98142	5.4808	3.74142	5.41159	4.62924	6.64683	5.06458	9.52659	5.66616	7.33554	6.28303	5.86488	8.43762	7.07688	6.97454	5.80209	3.98343	3.92602	8.26469	#NULL!	0.0107308	0.0284161
907	1	2	5	TCGA-19-1786-01	64	1	0	7.26667	0	7.26667	#NULL!	40	1	#NULL!	#NULL!	#NULL!	7.39164	4.34528	4.19498	6.97113	6.78471	5.58715	8.4207	4.17709	8.71749	9.67695	6.20391	5.27778	4.50356	3.67964	7.58088	4.27767	6.57648	5.99251	10.2623	5.93655	7.72471	8.61626	6.0561	7.78359	7.54961	8.26321	6.03726	4.59618	3.64203	6.14066	#NULL!	0.0074744	0
908	1	2	5	TCGA-19-1787-01	48	0	1	12.8333	1	10.2667	#NULL!	80	1	1	#NULL!	#NULL!	7.53741	3.89137	4.19701	7.87236	6.69928	6.59508	8.75587	4.64424	9.17237	10.3712	6.03929	6.48126	9.29106	3.84661	7.74998	4.06342	8.09836	6.73952	10.5811	5.78531	8.04712	6.63432	7.8453	7.98635	7.64173	7.93428	6.34554	3.77081	3.74653	3.95897	#NULL!	0	0
909	1	2	5	TCGA-19-1788-01	39	0	1	3.73333	0	3.73333	#NULL!	60	0	1	#NULL!	#NULL!	6.93482	4.15979	4.27372	7.67807	7.89705	5.81259	8.12223	4.36693	8.1824	9.77781	6.41636	5.90738	4.28539	3.87128	7.46476	4.53755	7.16352	6.15187	7.40368	5.70796	8.0126	6.91177	5.39896	7.37397	7.13837	7.88275	5.47578	5.21648	3.84022	7.46409	#NULL!	0.0343782	0
910	1	2	5	TCGA-19-1789-01	69	1	1	3.3	0	3.3	#NULL!	60	1	1	#NULL!	#NULL!	7.92139	4.19309	4.30169	5.49764	6.83728	5.90457	8.33567	4.87507	8.32015	8.89071	4.99769	5.23365	5.29286	3.91421	6.20357	4.76445	7.26745	5.25482	8.85615	6.28377	8.02475	7.79442	5.69741	6.91165	6.71297	8.40126	5.35281	4.0916	3.75041	4.74538	#NULL!	0	0
911	1	2	5	TCGA-19-1790-01	56	0	1	5.13333	1	2.93333	#NULL!	60	1	1	0	#NULL!	7.74972	3.92021	4.2554	6.83395	6.73982	6.17553	7.80493	4.22589	9.12883	10.0633	4.0079	6.2301	8.31935	3.8225	6.4151	3.9598	6.78743	5.27358	10.4863	5.47335	7.65544	8.1669	8.66053	7.15203	7.63053	7.01477	6.48497	4.87969	3.69444	5.22513	#NULL!	0	0
912	1	2	5	TCGA-19-1791-01	82	1	0	0.133333	0	0.133333	#NULL!	#NULL!	0	#NULL!	#NULL!	#NULL!	6.73198	4.2244	4.18932	8.22108	7.81714	5.85077	8.6188	4.62471	8.49073	10.1168	6.69082	6.64129	4.22952	3.83875	7.26561	4.53528	6.36865	4.97813	10.6564	5.61793	7.70129	6.39633	5.21309	7.38459	6.29623	8.09967	6.4122	3.94628	4.13362	5.07953	#NULL!	0	0.0854587
913	1	2	5	TCGA-19-2619-01	55	1	0	9.8	1	4.86667	#NULL!	40	1	1	0	#NULL!	7.82903	4.06735	4.04113	8.20272	7.57957	6.63948	8.88521	4.77731	9.41634	10.5122	7.03379	7.79919	4.28765	3.76534	8.40407	3.99459	7.28874	6.30229	10.0313	6.04951	8.3251	8.07706	7.03232	7.58461	7.74951	8.66061	5.96608	3.85203	3.81043	4.63129	#NULL!	0	0
914	1	2	5	TCGA-19-2620-01	70	0	1	4.93333	0	4.93333	#NULL!	40	1	1	0	#NULL!	7.9942	4.1178	4.40512	7.64058	7.80776	5.9032	8.2154	4.54725	9.15317	10.1108	6.05761	6.34931	8.08706	3.70097	8.10526	4.1129	7.09671	6.56841	10.1207	5.86938	7.82296	7.889	7.6241	7.54709	8.41798	8.41745	6.62278	4.59465	3.76842	4.16496	#NULL!	0	0
915	1	2	5	TCGA-19-2621-01	83	0	1	1.1	0	1.1	#NULL!	#NULL!	0	#NULL!	#NULL!	#NULL!	8.30718	4.23325	4.02683	8.87359	7.8972	6.62106	8.79445	4.68131	9.21164	10.3704	7.07132	6.73786	4.10781	3.66835	9.39402	3.87118	7.4667	6.06952	9.93229	5.95137	7.58509	8.10971	6.91353	7.95377	8.09035	8.65013	6.55309	3.69523	3.60639	3.98269	#NULL!	0	0
916	1	2	5	TCGA-19-2623-01	65	0	0	7.63333	0	7.63333	#NULL!	80	1	1	0	#NULL!	7.89531	4.23093	4.41234	8.67896	7.56188	6.37727	8.79358	4.54808	9.22603	10.2482	5.69814	6.74359	4.72499	3.59804	7.36482	3.90911	7.15868	5.45642	11.693	5.83221	8.20612	6.354	7.76711	7.92109	7.33606	7.9023	7.01308	3.869	4.07665	3.95836	#NULL!	0	0
917	1	2	5	TCGA-19-2624-01	51	0	1	0.166667	0	0.166667	#NULL!	#NULL!	0	#NULL!	0	#NULL!	8.50282	4.03782	4.31763	8.48109	7.89694	6.12506	8.44911	4.81446	9.35363	9.96578	7.10289	6.8531	4.0898	3.61628	8.11553	4.12127	8.04146	6.34121	9.59563	6.10499	9.10859	6.4128	6.00686	7.82593	6.79307	7.85461	5.70076	4.03047	3.89889	4.78076	#NULL!	0.0270788	0
918	1	2	5	TCGA-19-2625-01	76	1	1	4.13333	0	4.13333	#NULL!	#NULL!	0	#NULL!	0	#NULL!	8.23849	3.98703	4.44885	8.27967	7.89731	6.41962	8.32307	4.69992	9.51787	9.8938	5.97362	5.81908	4.57732	3.54623	8.27194	4.00317	7.5143	5.03457	10.9835	5.9341	8.79905	7.52634	7.57059	7.72606	6.98897	8.40042	6.71078	5.17893	3.7586	4.99037	#NULL!	0.0680853	0
919	1	2	5	TCGA-19-2629-01	60	0	1	24.5667	1	4.83333	#NULL!	#NULL!	1	#NULL!	1	#NULL!	7.84311	3.89029	4.22675	8.229	7.7698	6.69814	8.55469	4.41875	9.36493	10.7012	7.15691	5.04231	4.10428	3.53037	8.58199	4.08686	7.16045	8.3062	9.52436	5.72887	8.72065	7.34692	8.34366	8.58898	7.68888	7.98888	7.16034	8.95454	3.65434	4.12967	#NULL!	0	0
920	1	2	5	TCGA-19-2631-01	74	1	1	7.1	0	7.1	#NULL!	60	1	1	0	#NULL!	8.51094	4.09376	4.08323	7.22647	7.63244	6.10624	7.72124	4.24629	9.52566	10.3537	6.42702	5.72145	3.98795	3.63888	7.60884	3.80607	7.17936	5.61157	9.84945	5.47586	7.54619	7.55425	6.82013	7.15995	7.96489	8.20203	6.57725	4.05174	3.67838	3.7669	#NULL!	0.0783313	0
921	1	2	5	TCGA-19-4068-01	68	1	0	4.56667	0	4.56667	#NULL!	80	1	1	0	#NULL!	8.51678	4.25458	4.59592	6.66226	7.71131	6.01004	9.17106	4.0224	9.52202	10.3233	5.8888	6.21976	4.22633	3.49304	8.50723	4.08086	7.02526	6.17565	9.80328	5.43567	8.08869	8.21948	7.35931	7.68344	8.11315	8.28964	6.41405	3.78671	3.73322	3.89249	#NULL!	0	0
922	1	2	5	TCGA-19-5947-01	47	1	1	6.73333	1	1.43333	#NULL!	40	1	1	0	#NULL!	7.91426	3.97209	4.60142	6.41441	6.42483	6.5173	8.03706	4.69842	9.26278	10.6155	4.58685	6.22299	11.4039	7.11529	8.19898	3.86112	6.95307	6.09652	11.3179	6.11125	7.66085	8.79244	9.14611	7.658	7.27798	7.77996	6.41772	4.03829	3.73264	4.28404	#NULL!	0	0
923	1	2	5	TCGA-19-5950-01	52	1	1	17.4333	1	9.8	#NULL!	100	1	1	0	#NULL!	8.41544	4.19551	4.29764	8.55247	8.44699	6.62638	8.96154	4.3553	9.51917	10.3475	6.69189	7.07851	3.81903	3.42756	7.80263	3.96728	7.38004	6.99242	11.6434	6.2513	8.01821	8.46981	7.98126	8.2168	8.16361	8.98512	7.17641	7.99094	3.57633	4.25387	#NULL!	0.0522455	0
924	1	2	5	TCGA-19-5951-01	76	1	1	8.13333	1	8.13333	#NULL!	80	1	1	0	#NULL!	8.65082	4.30118	4.24085	7.71318	7.91463	7.00857	9.09073	4.46038	9.36196	10.9592	6.81361	6.29853	4.04159	3.4307	7.45914	3.97024	7.8142	6.16836	11.0561	6.30504	7.74333	8.63895	7.89831	8.07373	7.64558	8.89148	6.68555	4.45149	3.51761	5.01452	#NULL!	0	0.0219779
925	1	2	5	TCGA-19-5952-01	62	0	1	19.1667	0	19.1667	#NULL!	60	1	1	0	#NULL!	8.46701	3.91606	4.43599	6.96534	7.70133	6.12325	8.72309	4.37975	9.61148	10.298	5.20604	7.65242	4.40369	6.85065	8.80399	3.80483	7.0375	5.34738	11.1577	6.13897	8.15413	8.49916	8.55749	7.70186	7.78158	8.50739	7.19395	3.98925	3.88061	3.97708	#NULL!	0	0.00237818
926	1	2	5	TCGA-19-5954-01	72	1	1	12.2667	1	12.2667	#NULL!	60	1	1	0	#NULL!	8.43234	4.123	4.51599	8.37189	7.7311	6.60714	8.65029	4.40519	9.61392	10.337	6.81983	6.855	3.90397	3.91481	8.88488	3.85977	7.25269	5.90674	10.3479	6.18251	8.23899	8.07188	7.84778	7.82663	7.97102	9.14096	7.12953	3.95668	3.60205	4.16655	#NULL!	0	0
927	1	2	5	TCGA-19-5955-01	83	0	1	1.8	0	1.8	#NULL!	#NULL!	0	#NULL!	0	#NULL!	8.48487	4.05643	4.28512	7.86537	7.44389	5.8144	8.41433	4.40758	9.60968	10.8152	5.21811	6.59684	11.1381	4.12757	8.67977	3.80733	6.45685	7.07326	10.3547	6.11684	8.34057	8.65504	8.25706	7.92664	8.4025	7.94998	6.87004	4.94234	3.60493	7.04336	#NULL!	0.0466225	0
928	1	2	5	TCGA-19-5956-01	53	1	1	22.8	1	21.5667	#NULL!	80	1	1	#NULL!	#NULL!	7.95468	4.20164	4.60891	7.03673	7.49999	6.76207	8.02916	4.3539	9.87723	10.7947	7.97634	5.2055	8.81932	3.39648	7.85534	3.82341	8.0186	6.50421	9.11287	6.16744	8.69767	7.9538	6.04156	7.66912	7.50363	7.66391	7.21242	4.90386	3.71001	5.86629	#NULL!	0	0
929	1	2	5	TCGA-19-5958-01	56	0	1	14.2667	1	11.8667	#NULL!	80	1	1	0	#NULL!	8.34956	4.20191	4.34791	7.79675	8.33226	6.70093	7.977	4.24183	9.33886	10.2741	6.16016	7.16242	6.74912	4.05266	8.57407	3.81958	7.50963	5.8173	10.2126	6.14049	8.22834	9.13558	7.32427	7.71971	7.76083	9.35698	6.68947	5.42551	3.75781	7.4503	#NULL!	0	0
930	1	2	5	TCGA-19-5959-01	77	1	1	17.0333	1	3.96667	#NULL!	80	1	1	0	#NULL!	8.42063	4.03779	4.27923	8.23794	8.48642	6.41578	8.76033	4.38218	9.32619	10.5396	6.77281	6.563	4.19207	3.76265	7.94516	3.90254	7.34877	6.35814	11.0632	6.30163	8.69002	8.25993	7.59295	8.26057	7.9724	8.96575	7.0184	3.79529	3.69151	4.33266	#NULL!	0.0555857	0
931	1	2	5	TCGA-19-5960-01	56	0	1	15.1667	1	12.7333	#NULL!	80	1	1	0	#NULL!	7.52414	4.22379	5.04461	7.67548	8.20478	6.68208	8.31504	4.42573	9.2858	10.5206	7.90644	5.99302	4.1723	3.56422	8.03785	3.79705	7.92502	7.27677	10.2741	6.35508	8.10185	6.57491	5.56731	7.67243	7.65232	8.63171	7.84768	7.58905	3.55209	5.89066	#NULL!	0.0436497	0
932	1	2	5	TCGA-26-1438-01	36	0	0	10.1667	1	5.26667	#NULL!	100	1	1	#NULL!	#NULL!	7.19236	4.04111	4.04665	6.6692	6.57945	5.73779	7.74837	4.47892	8.5908	10.1195	5.70974	5.56862	4.87562	3.54793	7.60738	4.24338	6.76503	5.51387	9.3827	5.7781	8.45607	6.8233	7.66479	7.02053	6.75494	6.90438	5.31889	3.94082	3.78741	4.03771	#NULL!	0	0
933	1	2	5	TCGA-26-1439-01	63	0	1	14.0667	1	9.46667	#NULL!	#NULL!	1	#NULL!	0	#NULL!	8.24918	3.97543	4.26779	7.1491	7.90293	5.82452	9.02413	4.46466	9.28551	10.6417	5.7305	6.41396	4.09541	3.55862	7.05324	3.96132	6.82408	4.97366	10.4796	5.36999	7.81943	7.69881	7.47055	7.32057	7.08327	7.64734	6.19631	4.41849	3.71194	4.73959	#NULL!	0.0455502	0.0299446
934	1	2	5	TCGA-26-1440-01	48	0	0	9.86667	1	7.76667	#NULL!	80	1	1	#NULL!	#NULL!	6.08182	4.04499	4.2891	7.67276	7.33975	5.63854	8.64207	4.82521	9.11546	9.6999	5.22942	4.77782	3.83196	3.63855	7.80481	4.27065	7.4861	5.37099	10.7378	5.75004	8.1628	6.476	6.89283	7.40476	6.17081	7.94638	4.95394	4.16214	4.0445	4.93272	#NULL!	0	0.0368541
935	1	2	5	TCGA-26-1442-01	43	0	0	31.7667	0	31.7667	#NULL!	80	1	1	1	#NULL!	7.93704	4.00948	4.63129	8.48204	7.94414	6.57267	8.66377	4.40799	9.12308	10.1266	6.89143	5.23225	3.97106	3.6078	8.24369	3.95363	8.23453	5.81294	7.85296	6.31573	8.43739	7.62707	7.71255	7.77241	7.39713	8.55943	6.67227	3.91955	3.71566	6.05793	#NULL!	0.0494649	0.0595424
936	1	2	5	TCGA-26-1443-01	60	1	0	7.23333	1	7.23333	#NULL!	60	1	#NULL!	#NULL!	#NULL!	6.62787	4.02742	4.17858	5.68865	6.60694	6.25547	7.6145	4.18585	8.70234	9.27466	4.59195	6.06488	3.90441	3.59114	6.51382	4.30121	7.57869	4.2282	9.40768	5.86347	7.57463	7.21565	6.14128	7.4232	6.22618	7.40042	5.30568	4.09461	4.009	4.05017	#NULL!	0	0.0335258
937	1	2	5	TCGA-26-1799-01	68	0	1	9.5	1	7.1	#NULL!	60	1	1	#NULL!	#NULL!	7.23153	4.054	3.94361	6.92192	6.79448	5.64961	8.57409	4.40318	8.56331	9.84601	5.51042	5.72982	4.77199	3.754	7.6521	4.50427	6.66048	5.74295	9.75666	5.69674	7.81637	6.89675	6.43275	8.16662	7.34	7.81469	5.06932	4.54434	3.6382	7.44323	#NULL!	0.00350393	0
938	1	2	5	TCGA-26-5132-01	74	0	0	9.53333	0	9.53333	#NULL!	60	1	1	0	#NULL!	8.23162	4.21482	4.36321	7.93713	7.12344	6.04897	7.37653	4.80127	8.76593	9.92811	5.3926	6.45988	4.18177	3.52904	7.13474	4.45131	7.11509	5.47664	10.6624	5.8372	7.63451	6.78723	7.39356	7.29408	7.49338	7.50816	6.32539	3.98129	3.75674	4.0443	#NULL!	0	0.0139068
939	1	2	5	TCGA-26-5133-01	59	0	0	15.0667	1	12.3333	#NULL!	80	1	#NULL!	0	#NULL!	7.22998	4.06419	4.28013	7.84706	6.58022	6.64145	8.74534	4.62039	8.41817	10.0533	6.41996	5.5118	9.49915	3.78361	6.75684	4.52571	7.38615	5.70877	8.23431	5.99902	8.70991	7.07433	6.61561	7.92518	7.07046	8.04586	6.56773	4.69807	3.69661	4.1387	#NULL!	0.0615643	0
940	1	2	5	TCGA-26-5134-01	74	0	0	5.56667	0	5.56667	#NULL!	60	1	1	0	#NULL!	6.89765	4.15006	4.17961	6.69713	7.03271	5.64758	8.05937	4.80082	8.49498	9.76935	5.81734	5.07963	5.78651	3.55766	7.20416	4.41	6.90231	5.3134	8.78455	5.95861	8.79746	7.72628	6.47391	7.04425	6.02962	6.96065	5.09328	5.34304	3.57224	6.59093	#NULL!	0.0605288	0.0389825
941	1	2	5	TCGA-26-5135-01	72	1	1	9	0	9	#NULL!	#NULL!	#NULL!	#NULL!	0	#NULL!	7.97192	4.20502	4.29859	7.37831	6.98664	5.95331	7.9956	4.70136	8.76695	9.86605	5.49123	5.94619	4.55908	3.63449	7.72806	4.46222	6.92835	5.20812	9.9239	6.05139	8.13156	7.86443	7.38642	7.19676	6.93374	7.65555	6.23216	4.13205	3.84848	4.25343	#NULL!	0	0.0153428
942	1	2	5	TCGA-26-5136-01	78	1	1	19.2333	1	19.2333	#NULL!	#NULL!	#NULL!	#NULL!	0	#NULL!	6.95026	4.33412	4.18758	4.26506	5.34231	5.65099	7.73245	4.68916	8.45631	9.74138	4.29829	4.64783	5.29116	3.63021	6.05077	4.52119	7.29305	4.955	10.1487	5.8277	7.38796	7.62018	8.66526	7.66422	6.06938	5.60516	5.83866	4.28343	3.79409	4.26708	#NULL!	0	0
943	1	2	5	TCGA-26-5139-01	65	1	0	1.6	0	1.6	#NULL!	60	0	1	0	#NULL!	6.58669	4.24744	3.88453	6.48655	4.6395	5.92134	7.69609	4.64539	8.26972	10.646	4.61784	5.38333	7.5355	4.06515	6.90487	4.85901	6.05947	5.2919	9.62388	5.77032	7.10089	5.59262	7.02636	6.66532	6.71766	5.78617	6.93875	4.22212	3.71771	6.35212	#NULL!	0.0219616	0
944	1	2	5	TCGA-27-1830-01	57	0	1	5.13333	1	4.13333	#NULL!	80	1	#NULL!	0	#NULL!	7.25393	4.06323	4.28558	8.43996	7.15582	5.71838	7.65982	4.53566	8.93173	10.0914	5.75809	6.18723	8.13763	3.67003	7.07587	4.53809	6.50138	5.62557	10.4291	5.41333	8.18925	7.27077	7.51325	6.81908	7.36168	7.65739	6.1437	6.03544	3.65881	3.89963	#NULL!	0	0
945	1	2	5	TCGA-27-1831-01	66	0	1	16.8333	1	4.8	#NULL!	80	1	#NULL!	0	#NULL!	6.16005	4.11709	4.02165	6.92938	7.01709	5.51281	8.5598	4.91757	8.63771	10.3967	4.52347	6.11454	4.02875	4.49451	7.41582	4.5026	5.74073	5.18996	9.5707	5.59283	6.92494	7.10532	7.03802	7.53707	7.30449	7.62514	5.70027	4.10292	3.78709	3.92919	#NULL!	0	0
946	1	2	5	TCGA-27-1832-01	59	1	1	10	1	5.86667	#NULL!	100	1	#NULL!	0	#NULL!	6.87495	3.93931	4.08534	5.65776	6.27397	5.96899	8.7222	4.6499	8.44262	9.80655	4.53338	5.78637	10.2859	3.85207	7.28624	4.95174	6.39609	5.2789	11.1412	5.58557	7.25029	6.81828	7.93025	6.755	6.413	6.5805	5.37996	4.15431	3.81524	4.24192	#NULL!	0	0
947	1	2	5	TCGA-27-1833-01	67	1	1	24.5667	1	15.6333	#NULL!	80	1	#NULL!	0	#NULL!	7.26383	4.27371	4.08184	7.00696	7.41987	5.80162	8.68323	4.65613	8.80753	9.90501	5.54555	6.02466	4.13258	3.7467	6.70208	4.42615	6.56449	5.82637	9.52093	5.73462	7.66084	9.17368	6.5824	8.13369	7.71405	8.81961	5.82806	3.96283	3.81382	4.20859	#NULL!	0	0
948	1	2	5	TCGA-27-1834-01	56	0	1	41.1	1	11.1667	#NULL!	80	1	1	0	#NULL!	6.66207	4.01128	4.23762	8.24818	7.22576	5.84326	8.72972	4.48601	8.18882	10.3514	6.04654	5.09806	4.08542	3.55196	7.07161	4.2184	6.84356	5.10084	9.8452	5.50513	8.20995	7.03754	6.55482	7.24567	6.66517	7.9994	6.72993	5.61014	3.78854	4.12704	#NULL!	0	0
949	1	2	5	TCGA-27-1835-01	53	1	1	21.6	1	5.23333	#NULL!	80	1	#NULL!	0	#NULL!	8.43809	4.23998	4.07754	7.6938	7.93401	6.47379	8.00955	4.85532	9.15457	9.99168	6.17129	5.15521	4.44996	3.59795	7.16036	4.15591	7.54525	4.90333	10.1361	5.84965	8.48356	9.27818	5.99003	7.48158	6.72356	9.6422	6.00147	3.84284	3.77697	5.52034	#NULL!	0	0.0350652
950	1	2	5	TCGA-27-1836-01	33	1	1	30.4667	1	5.73333	#NULL!	80	1	#NULL!	0	#NULL!	7.77075	4.14014	4.10941	7.56884	7.16994	5.6023	7.88461	4.44186	9.03047	9.79461	6.92944	6.02743	4.32559	3.9598	7.67923	4.36394	7.04203	5.29251	8.91613	5.98828	9.04509	6.81671	6.87122	7.20308	7.25822	8.05324	5.43191	5.71026	3.99451	5.25072	#NULL!	0	0
951	1	2	5	TCGA-27-1837-01	36	0	1	14.2333	1	4.53333	#NULL!	80	1	#NULL!	0	#NULL!	8.55262	3.91475	4.22348	8.97127	7.57826	6.08122	8.51246	4.49076	9.44986	10.2182	6.84834	6.12973	3.94371	3.44027	8.9375	3.96745	7.39895	5.71609	9.80331	5.87171	8.67676	7.83679	7.3486	7.75053	7.61251	8.43048	6.38975	3.95831	3.73231	3.87333	#NULL!	0	0
952	1	2	5	TCGA-27-1838-01	59	1	1	11.6667	1	3.96667	#NULL!	80	1	#NULL!	0	#NULL!	7.98787	3.93617	4.23809	7.70849	7.14734	5.90089	8.88679	4.61186	8.9092	10.2313	6.72912	7.76084	4.10141	3.44432	7.36434	4.04006	6.53062	5.38337	9.95995	5.7537	8.54624	7.33103	7.19372	6.95832	7.2557	8.29155	5.65482	6.71256	3.80894	3.94031	#NULL!	0.0391527	0.0485006
953	1	2	5	TCGA-27-2518-01	52	0	1	25.1	1	17.9667	#NULL!	80	1	#NULL!	0	#NULL!	7.01105	3.92291	3.96003	7.61881	7.268	5.72539	9.02525	4.49319	8.78342	10.099	5.98386	5.85792	4.85023	3.71073	8.12418	4.24318	6.62962	5.63478	10.0292	5.94591	7.28981	7.29186	6.43361	7.97237	7.35345	8.2991	5.2556	5.57496	3.91146	5.24138	#NULL!	0	0
954	1	2	5	TCGA-27-2519-01	48	0	1	18.3333	1	8.53333	#NULL!	80	1	#NULL!	0	#NULL!	7.13795	3.90302	3.97088	8.40475	7.91674	6.38458	8.64611	4.63512	9.07078	10.4043	6.37731	4.71695	4.19102	3.48728	7.4197	4.02922	6.99416	6.05587	10.4471	5.60095	8.56212	7.13306	7.26084	7.56871	7.16542	9.03692	6.09894	4.39492	3.7175	3.90915	#NULL!	0	0
955	1	2	5	TCGA-27-2521-01	34	0	1	17	1	17	#NULL!	80	1	#NULL!	1	#NULL!	7.49748	3.97667	4.16411	9.28381	6.88456	5.69003	8.706	4.74385	8.77623	10.6233	7.02572	5.87094	4.54481	3.65128	8.41134	4.20324	6.58235	7.5146	9.02957	5.47609	8.09778	6.22985	6.48908	7.82984	8.04845	8.28766	6.67455	7.59523	3.71748	3.88364	#NULL!	0	0.042508
956	1	2	5	TCGA-27-2523-01	63	0	1	16.3	1	13.4	#NULL!	80	1	#NULL!	0	#NULL!	8.53583	4.40779	4.01843	7.50464	6.93681	6.47423	8.10864	4.61694	9.54555	10.4133	6.41802	5.29441	4.10311	3.69542	7.14604	4.07929	7.61396	6.02219	9.10154	6.06051	8.30559	7.74785	6.43055	8.77805	7.85164	8.86449	5.77374	3.79886	3.75113	3.85427	#NULL!	0.0165605	0.0144768
957	1	2	5	TCGA-27-2524-01	56	0	1	7.7	1	7.7	#NULL!	80	1	#NULL!	0	#NULL!	7.99406	4.07443	3.95902	5.7384	6.68485	5.82942	8.85767	4.52979	9.16228	10.5785	4.71475	6.58485	8.65896	3.60026	7.17904	4.27891	6.65789	4.90761	9.81225	5.86542	7.70106	7.52928	7.88981	8.77166	7.73367	8.16931	5.68117	5.94607	3.72115	4.90381	#NULL!	0	0.0220984
958	1	2	5	TCGA-27-2526-01	79	1	1	2.9	1	2.9	#NULL!	40	0	#NULL!	0	#NULL!	7.35604	4.11999	4.1523	7.20413	6.9572	5.7499	9.04172	4.62478	8.63151	10.2463	6.62077	4.84365	4.29821	3.86249	8.68781	4.5717	6.61873	5.75984	9.24983	5.76254	6.77564	7.37807	7.56261	7.92835	7.591	8.67483	5.74908	3.94561	3.88041	7.56315	#NULL!	0.0111343	0
959	1	2	5	TCGA-27-2527-01	81	0	1	14.6	1	14.6	#NULL!	80	1	#NULL!	0	#NULL!	7.32225	3.9628	4.18769	7.30171	6.6402	6.08593	7.54634	4.60775	9.02418	10.2137	5.20428	5.52066	8.9584	3.49561	8.58725	4.16899	6.57094	5.7832	10.0534	5.78197	7.71501	7.34421	7.90643	7.82615	7.2878	8.01012	5.84256	4.80327	3.75776	3.9397	#NULL!	0	0
960	1	2	5	TCGA-27-2528-01	62	0	1	16	1	2.4	#NULL!	80	1	#NULL!	0	#NULL!	7.98516	3.99908	4.11502	7.33129	7.25981	6.34856	8.64183	4.47704	9.25527	10.6277	5.89471	7.14277	4.05543	6.05564	7.37207	4.06602	6.97804	5.6624	10.2866	5.67823	7.88742	8.00119	7.25567	8.37196	7.47921	8.75796	6.18989	3.94224	3.64206	4.06345	#NULL!	0.0403451	0.0183714
961	1	2	5	TCGA-28-1745-01	76	0	0	11.5	1	10.5667	#NULL!	60	1	1	#NULL!	#NULL!	6.94461	4.08448	3.86949	7.23492	7.09746	5.75112	8.76555	4.62716	8.32019	10.171	6.10837	5.20377	8.45654	3.8473	7.7421	4.61498	6.29894	5.70736	10.3242	5.63533	7.92667	7.12791	7.48594	7.50692	6.87164	7.23635	5.82556	5.04363	3.8574	4.00151	#NULL!	0.0556423	0
962	1	2	5	TCGA-28-1746-01	77	1	0	0.2	0	0.2	#NULL!	80	1	1	#NULL!	#NULL!	7.37527	4.06172	4.21266	8.35271	7.34148	5.71039	7.60392	4.25531	8.5357	10.0026	7.01849	5.41938	4.44485	3.39867	6.68199	4.09291	6.76686	5.69733	9.23338	5.65962	8.71086	7.07106	5.67107	7.20916	6.94081	7.56236	6.06116	4.03186	3.90405	4.39622	#NULL!	0.0258747	0.0544295
963	1	2	5	TCGA-28-1747-01	44	0	1	2.56667	0	2.56667	#NULL!	#NULL!	1	#NULL!	0	#NULL!	7.96873	3.96198	4.04543	8.45313	7.82423	6.32773	9.09674	4.43878	9.0925	10.158	5.8895	7.4539	4.14705	3.63637	8.25236	3.95149	7.1846	6.5294	10.3286	5.78863	8.19396	7.28868	7.56808	7.75221	7.79294	8.55857	5.89201	6.00072	3.82626	3.9667	#NULL!	0	0
964	1	2	5	TCGA-28-1749-01	73	0	0	9.33333	1	9.33333	#NULL!	80	1	1	#NULL!	#NULL!	7.77633	4.22068	4.13744	7.3054	7.59241	5.97942	8.68957	4.7452	8.77516	10.0133	4.93597	4.89121	3.97538	3.53459	7.4538	4.28821	6.8516	5.8531	10.653	5.94416	7.6949	8.1295	6.56738	8.13665	7.68973	8.80973	6.31292	6.76802	3.60861	3.86692	#NULL!	0	0.0266508
965	1	2	5	TCGA-28-1750-01	40	1	0	8.46667	1	3.86667	#NULL!	60	1	1	#NULL!	#NULL!	7.21953	3.96139	4.13886	6.76328	7.17556	5.50385	8.57695	4.44922	8.85453	10.4607	5.42141	5.63991	5.12141	3.64955	7.34768	4.23026	6.40728	5.53777	10.0037	5.61259	8.37011	7.36017	7.03659	7.33447	6.94939	7.20193	5.75028	4.73883	3.89658	3.97536	#NULL!	0	0.0873112
966	1	2	5	TCGA-28-1751-01	61	1	0	7.73333	1	7.3	#NULL!	80	1	1	#NULL!	#NULL!	7.50539	4.18399	4.44247	5.98513	6.5684	5.5117	7.73304	4.57788	8.95231	9.6929	4.36639	6.22792	9.17726	5.3587	7.12474	4.78484	6.40087	4.86452	10.0511	5.83629	7.89871	7.67803	7.89258	7.16463	7.19276	7.63507	5.79365	4.58015	3.94246	5.35237	#NULL!	0.0362537	0.00229796
967	1	2	5	TCGA-28-1752-01	42	1	0	8.6	0	8.6	#NULL!	80	1	1	#NULL!	#NULL!	6.85146	4.05807	4.22002	7.15847	6.78357	5.35578	7.58904	4.37464	8.19616	9.80335	4.84643	5.60796	5.64809	3.7605	7.40875	4.48209	6.3367	5.70105	10.397	5.63786	6.60418	6.59959	6.42512	7.78922	7.43687	7.30322	6.16898	4.32644	3.91138	5.73269	#NULL!	0	0.00695473
968	1	2	5	TCGA-28-1753-01	53	0	0	1.23333	0	1.23333	#NULL!	#NULL!	1	#NULL!	0	#NULL!	8.00017	3.92589	4.01798	7.61413	7.58974	5.82978	8.33476	4.41311	9.23182	10.2977	6.44884	7.36735	4.50485	4.91941	7.33608	3.85411	6.75209	6.54097	10.5612	5.78886	8.69406	7.93467	7.5248	7.87847	7.69512	8.11337	5.9645	4.00101	3.64222	4.0163	#NULL!	0	0.00357581
969	1	2	5	TCGA-28-1755-01	52	1	1	1.56667	1	1.56667	#NULL!	60	1	1	#NULL!	#NULL!	7.48469	4.2737	4.23651	6.16039	7.08321	5.99872	8.56838	4.56169	8.70401	9.67857	4.94024	6.261	4.06317	3.95306	5.38274	4.61037	6.8831	5.38935	9.28584	6.11821	8.4769	7.29476	7.26378	6.62904	6.9082	7.50711	6.01678	4.19193	3.75403	3.94051	#NULL!	0	0.0886736
970	1	2	5	TCGA-28-1756-01	78	0	0	2.86667	0	2.86667	#NULL!	80	1	#NULL!	#NULL!	#NULL!	7.27765	3.99406	4.38361	7.91341	7.78167	6.2214	7.69504	4.64031	8.61687	10.5017	7.64789	5.1558	4.02388	3.75131	8.09984	3.94655	7.32128	6.39524	7.85368	5.80462	8.4696	6.89099	6.4026	8.17205	7.53927	8.31792	6.06073	5.71918	3.59003	4.68364	#NULL!	0	0
971	1	2	5	TCGA-28-1757-01	71	0	0	0.133333	0	0.133333	#NULL!	80	#NULL!	1	#NULL!	#NULL!	7.5755	4.10466	4.20346	6.966	6.86626	5.94801	8.11293	4.74043	8.7302	9.37562	5.11588	5.83355	3.8576	3.96433	6.91627	4.11154	6.73029	4.92767	9.14535	6.00438	6.85441	8.43732	6.64259	7.16991	7.29328	7.91187	6.24117	5.95409	3.8219	4.10789	#NULL!	0	0
972	1	2	5	TCGA-28-1760-01	48	0	0	4.76667	1	3.5	#NULL!	#NULL!	1	#NULL!	#NULL!	#NULL!	7.55518	4.21154	4.12729	6.46205	6.72418	5.93037	8.34828	4.36863	8.8292	9.75098	5.36354	5.55822	6.34396	3.67484	7.05016	4.39906	6.96994	5.30589	9.8761	5.87045	8.34593	7.40743	8.14282	7.36149	7.26201	8.06447	5.61165	6.47963	3.73652	4.618	#NULL!	0.043251	0
973	1	2	5	TCGA-28-2502-01	65	0	0	0.666667	0	0.666667	#NULL!	20	1	1	0	#NULL!	7.85243	4.03675	4.17818	7.52741	7.14469	5.81133	8.53248	4.45962	9.0136	10.3812	5.26788	6.4155	9.33575	3.59682	7.50357	4.14664	6.48767	5.78199	10.669	5.87932	7.72687	7.68559	7.96716	7.9075	7.76919	7.84168	6.08994	4.54123	3.72282	3.81131	#NULL!	0	0
974	1	2	5	TCGA-28-2506-01	63	1	0	6.83333	1	2.8	#NULL!	80	1	1	#NULL!	#NULL!	7.04427	4.22758	4.5512	7.66257	8.1676	6.05933	7.95194	4.76009	8.93201	10.5889	6.7522	5.21866	3.90491	3.58557	9.48546	4.1357	6.56056	5.71214	8.19152	5.85278	7.6437	8.27332	6.44596	7.90524	7.03709	8.62092	6.388	3.93416	3.61488	7.71956	#NULL!	0	0
975	1	2	5	TCGA-28-2509-01	77	1	0	4.83333	0	4.83333	#NULL!	80	1	1	0	#NULL!	7.33539	4.11725	4.15639	5.98726	6.53573	6.23866	8.78887	4.63248	9.19638	10.3412	4.65606	6.34813	10.8687	3.70973	7.62505	4.32794	7.59379	5.52816	9.38064	5.83127	7.19444	7.11816	7.82054	8.02565	7.25387	8.13422	6.48024	4.00523	3.66576	5.29754	#NULL!	0.0264786	0
976	1	2	5	TCGA-28-2513-01	69	1	0	7.4	1	2.5	#NULL!	80	1	1	0	#NULL!	7.40771	4.12424	3.87417	7.79693	7.28289	5.38351	8.80212	4.45007	9.04223	10.3419	5.03764	5.60939	7.55738	3.76862	7.3164	4.21237	6.25689	6.35911	10.561	5.59009	7.39198	7.36549	8.19804	8.06036	7.70068	8.34878	5.95004	4.40329	3.65817	3.91553	#NULL!	0	0
977	1	2	5	TCGA-28-2514-01	45	0	0	5.33333	0	5.33333	#NULL!	60	1	1	0	#NULL!	7.77545	4.36869	4.33055	7.28929	8.19296	5.87648	8.36584	4.23963	9.69998	10.5335	6.76688	6.64661	4.96462	3.59442	8.4366	3.92896	7.07818	5.66489	9.88213	5.92115	8.58713	7.96992	6.94508	8.27741	7.91135	8.30896	6.11155	3.89308	3.69918	7.95524	#NULL!	0.0972519	0
978	1	2	5	TCGA-28-5204-01	72	0	1	15.1333	1	15.1333	#NULL!	80	1	1	0	#NULL!	5.91744	4.17429	4.01329	8.20766	5.61077	5.48343	8.34734	4.68171	8.56777	10.288	6.37385	4.45194	4.03182	3.57212	8.0066	4.52606	6.47258	5.78808	7.49986	5.48295	6.06663	4.73691	7.08393	8.01477	7.0003	6.73932	5.81126	5.4556	3.79053	4.26217	#NULL!	0	0
979	1	2	5	TCGA-28-5207-01	71	0	1	11.4333	1	11.4333	#NULL!	70	1	1	0	#NULL!	4.79452	4.29895	4.07961	4.15882	4.35951	5.62532	7.58378	4.62018	7.30961	10.8332	4.3808	4.75203	12.1918	3.63625	5.9025	4.86324	5.57073	5.29107	7.30838	5.4643	6.50785	6.2928	6.57566	6.20006	6.21291	5.26441	5.20964	4.34739	3.66325	5.59554	#NULL!	0.148	0
980	1	2	5	TCGA-28-5208-01	52	0	1	18.1333	1	4.93333	#NULL!	70	1	1	0	#NULL!	5.41849	4.36338	3.93119	6.36831	4.45453	6.05079	7.35455	5.03555	7.68116	10.2488	4.98506	8.89427	12.2234	7.01646	5.19203	12.2734	6.38244	5.15446	8.54655	5.4606	6.23173	5.64825	6.23561	6.50367	6.62176	5.18901	6.66964	4.10189	4.16275	10.4239	#NULL!	0.0811778	0
981	1	2	5	TCGA-28-5209-01	66	1	0	14.7333	0	14.7333	#NULL!	#NULL!	1	#NULL!	0	#NULL!	5.79075	4.20754	3.84009	8.15218	4.66847	5.38149	8.28807	4.54668	8.27896	10.692	4.19599	5.31547	6.89851	3.89255	5.07885	4.86743	5.77496	5.34134	10.0579	5.41423	7.8661	5.29794	6.44447	6.59086	6.31462	5.41985	7.2654	5.79713	3.81358	4.90749	#NULL!	0	0
982	1	2	5	TCGA-28-5213-01	72	0	0	31.7	0	31.7	#NULL!	80	1	1	0	#NULL!	5.45731	4.22937	3.83711	5.68268	4.80773	5.16539	8.10567	5.04976	7.80142	10.4858	5.54805	5.72805	4.55848	4.66902	5.82614	4.88685	6.34187	5.01024	8.25674	5.54176	7.20253	5.67968	6.14265	7.10099	6.45982	5.06088	6.25078	7.23567	3.67942	5.20507	#NULL!	0.0152209	0
983	1	2	5	TCGA-28-5214-01	53	0	1	23.7667	1	8.23333	#NULL!	70	1	1	0	#NULL!	5.93182	4.12475	3.8696	4.65964	4.78116	6.15797	8.03665	4.60699	7.81172	10.5411	4.21852	7.47658	8.87495	5.83858	7.17951	12.773	6.63465	5.78853	9.04785	5.53564	7.97655	5.19909	8.12316	6.91837	6.56666	6.23798	6.52254	4.43076	3.7431	11.2583	#NULL!	0	0
984	1	2	5	TCGA-28-5215-01	62	1	1	11.1667	1	5.46667	#NULL!	90	1	1	0	#NULL!	6.56132	4.01094	3.82229	6.65276	4.98757	5.98569	8.07006	4.46749	8.74721	10.2866	4.22523	6.25196	9.82133	3.72341	7.32779	4.28548	5.98331	5.0931	8.78676	5.68717	7.62449	6.39055	7.28726	6.57138	6.95916	6.35445	7.14656	3.99354	3.78809	7.99867	#NULL!	0	0
985	1	2	5	TCGA-28-5216-01	52	0	0	13.8333	0	13.8333	#NULL!	80	1	1	0	#NULL!	6.21811	4.24048	3.7925	6.82568	4.98674	5.28778	8.05968	4.63606	9.35601	10.2147	5.03371	4.23631	7.93537	4.03673	5.63909	4.62561	5.96227	5.7251	8.85987	5.6289	6.75915	5.04273	6.01942	7.19176	7.47347	5.88	7.56019	5.00957	3.66815	6.11091	#NULL!	0	0
986	1	2	5	TCGA-28-5218-01	63	0	1	5.23333	0	5.23333	#NULL!	#NULL!	1	#NULL!	0	#NULL!	7.0823	4.12544	4.13725	7.12882	5.57788	5.75271	8.60349	4.18346	9.22019	11.2072	4.43409	7.46531	8.33423	3.95692	7.35135	4.25543	6.66509	5.61318	11.1061	5.29184	8.22936	6.1231	7.2318	6.58698	8.12715	6.70018	7.61685	4.40374	3.6951	9.47016	#NULL!	0	0.0170673
987	1	2	5	TCGA-28-5219-01	47	1	0	23	1	8.6	#NULL!	70	1	1	0	#NULL!	7.79902	4.25175	4.26352	7.30198	6.75296	6.05203	8.57705	4.61887	9.15961	10.3118	4.22173	5.64893	4.31392	3.43435	8.14538	4.25258	6.59694	5.76731	9.68253	6.08495	7.45179	7.75343	7.7617	7.82693	7.88436	8.60282	6.44643	4.05959	3.80053	4.55073	#NULL!	0	0.0842197
988	1	2	5	TCGA-28-5220-01	67	0	1	12.9333	1	8.73333	#NULL!	90	1	1	0	#NULL!	10.8755	4.32202	4.29089	6.39691	7.71919	6.11314	8.48558	4.44573	8.65134	10.0089	6.56317	6.49925	4.13905	3.71506	7.82606	4.56485	6.345	5.65934	9.95723	5.85923	7.59208	7.89007	6.36851	7.49817	7.70221	8.5071	6.07694	4.16283	3.72498	5.37438	#NULL!	0.0297049	0
989	1	2	5	TCGA-28-6450-01	60	0	1	5.5	1	5.5	#NULL!	#NULL!	1	#NULL!	0	#NULL!	8.67632	4.042	4.08056	6.73357	8.24245	6.60597	8.78332	4.18635	9.78891	10.478	4.50094	5.22245	4.99011	3.39079	7.20407	3.80675	7.5911	5.55147	10.1309	6.30591	8.29706	8.69042	8.25613	8.12078	8.38047	8.78801	7.0047	5.11394	3.75628	4.23678	#NULL!	0	0
990	1	2	5	TCGA-32-1970-01	59	0	1	15.6	1	13.6	#NULL!	#NULL!	1	1	0	#NULL!	7.55844	3.91966	4.28699	8.33099	7.53242	6.10122	8.15933	4.3126	8.76068	10.0989	6.96322	7.42963	4.20135	3.56172	7.4906	4.05983	7.02649	6.01822	9.70884	5.49269	8.32224	8.53637	5.55557	7.79943	7.57996	8.26795	6.52833	4.49051	3.69199	4.05871	#NULL!	0	0
991	1	2	5	TCGA-32-1973-01	21	0	1	21.3667	1	16.9	#NULL!	#NULL!	1	#NULL!	#NULL!	#NULL!	7.90615	4.01256	4.41659	9.0223	7.20673	6.39168	8.77103	4.25578	8.931	9.831	4.33659	8.29576	4.06883	3.38487	8.51217	3.92154	7.08956	5.4955	10.1681	5.72221	7.27128	6.8016	7.53255	7.79554	8.42521	7.53168	6.21529	5.42669	3.80956	3.77463	#NULL!	0.0462296	0
992	1	2	5	TCGA-32-1976-01	65	0	1	0.5	0	0.5	#NULL!	60	0	1	#NULL!	#NULL!	7.8921	3.95325	4.44885	8.39863	7.6588	6.04779	8.49778	4.5542	9.11846	10.2432	7.13936	7.42299	4.36171	3.45666	7.67417	3.82491	7.34849	6.27883	9.612	5.68158	8.68041	6.9805	7.50313	7.83468	8.14511	8.10396	6.85314	5.86299	3.54643	3.72206	#NULL!	0.0611077	0
993	1	2	5	TCGA-32-1977-01	63	1	0	0.1	0	0.1	#NULL!	#NULL!	#NULL!	#NULL!	0	#NULL!	7.70809	4.1009	4.05593	7.63723	7.35109	5.66885	8.49557	4.23267	8.95012	10.2175	5.42843	7.42464	4.15231	3.92727	7.64236	4.12169	6.43544	5.50594	10.8697	5.58006	7.42299	7.85024	7.31208	7.55645	7.6997	7.89614	6.21598	6.22946	3.82677	3.84707	#NULL!	0	0
994	1	2	5	TCGA-32-1978-01	57	0	1	16.0667	1	16.0667	#NULL!	#NULL!	#NULL!	#NULL!	#NULL!	#NULL!	8.03668	3.99615	4.18879	7.58565	7.70287	6.12162	8.079	4.35861	9.39455	10.3552	6.52356	6.68631	4.13752	3.54216	6.37473	4.04809	6.83237	5.76509	10.6816	5.748	7.77787	7.63475	6.42566	7.54192	7.77504	8.63934	6.35243	5.8289	3.68348	4.41677	#NULL!	0.0155118	0
995	1	2	5	TCGA-32-1979-01	69	1	1	19.7667	1	8.83333	#NULL!	#NULL!	#NULL!	#NULL!	0	#NULL!	8.02088	4.18577	4.09181	7.40074	7.45402	6.02889	8.84415	4.52006	9.06859	10.3945	5.8072	5.65235	4.0451	3.4363	7.80225	4.04887	6.55295	5.83356	10.4771	6.19884	7.82869	7.95018	7.28347	7.6717	7.78574	8.35019	6.48381	3.78843	3.69426	4.29297	#NULL!	0	0
996	1	2	5	TCGA-32-1980-01	72	0	1	1.2	1	1.2	#NULL!	#NULL!	0	#NULL!	0	#NULL!	7.89036	4.05228	4.43501	7.49946	7.60139	6.11265	8.14803	4.50482	8.89523	10.8818	5.93173	6.68969	10.2027	4.39513	9.72593	3.97359	7.40427	6.20558	9.60695	6.53888	7.37409	7.76893	7.73431	8.77189	8.06505	8.37685	6.81255	4.8276	3.5747	10.5747	#NULL!	0	0.00830292
997	1	2	5	TCGA-32-1982-01	76	1	1	4.73333	1	4.73333	#NULL!	80	#NULL!	1	0	#NULL!	7.13337	4.0703	3.89952	6.93768	6.96542	5.32232	8.20898	4.47883	8.77407	10.358	5.38113	5.95883	4.11389	3.7033	7.10574	4.14788	6.18738	5.88477	10.2408	5.65485	7.16924	7.65826	7.07294	7.87455	7.44066	7.34282	5.76505	4.17605	3.81524	5.35978	#NULL!	0.0164696	0
998	1	2	5	TCGA-32-1986-01	68	0	1	12.8667	1	7.76667	#NULL!	20	1	1	0	#NULL!	8.66149	3.98594	4.41597	7.42735	6.1161	6.60343	7.87815	4.55449	9.23812	9.99245	5.28565	6.21729	8.69334	4.13928	8.02377	4.17491	7.12392	5.57421	10.8694	5.8001	8.32177	8.62063	8.48292	7.39251	7.58252	8.40962	5.97413	4.14321	3.84894	3.95582	#NULL!	0	0.0192635
999	1	2	5	TCGA-32-1987-01	49	1	1	15.0667	1	2.26667	#NULL!	#NULL!	1	#NULL!	#NULL!	#NULL!	7.91337	3.97611	4.07263	6.87037	7.45743	6.04469	8.58075	4.04964	9.09563	10.0312	5.4939	7.22372	9.85693	5.90428	6.81845	4.09689	6.85866	6.49817	10.7131	5.61245	6.95051	7.75311	8.01145	7.54875	8.21128	6.95503	6.96193	3.80354	3.96678	3.98164	#NULL!	0	0
1000	1	2	5	TCGA-32-1991-01	60	0	1	17.1667	1	11.5	#NULL!	#NULL!	1	#NULL!	0	#NULL!	8.38998	3.9307	3.86668	7.97873	7.49294	5.87035	8.68172	4.09741	9.20722	9.46134	5.89955	6.40091	3.89879	3.39399	8.27553	3.96436	6.65955	4.98762	11.0583	5.60469	7.22899	7.87467	7.9808	7.26179	8.11938	7.59613	6.88785	4.42343	3.85218	4.13706	#NULL!	0.0101196	0
1001	1	2	5	TCGA-32-2491-01	63	0	1	12.4	1	2.33333	#NULL!	#NULL!	1	#NULL!	0	#NULL!	8.49808	4.01105	4.39469	7.35731	7.5008	5.86661	7.70048	4.46185	9.53346	10.2754	4.03568	6.46832	5.52778	3.55349	7.86441	3.83384	6.50789	5.84217	10.625	5.74956	7.86787	7.59841	8.09061	7.72246	7.70783	7.9554	7.41343	3.90871	3.62205	3.89972	#NULL!	0	0.0249825
1002	1	2	5	TCGA-32-2494-01	58	1	1	21.0667	1	16.2667	#NULL!	#NULL!	1	#NULL!	0	#NULL!	8.00477	3.97622	4.20232	7.57314	6.97445	5.76707	8.32896	4.16352	9.44588	10.4661	4.47383	6.81198	4.80324	3.60991	7.87945	4.08144	6.64091	5.20456	10.9468	5.55083	7.82197	7.29962	7.76862	7.4213	7.50764	7.19645	6.71577	5.26084	3.70872	3.82237	#NULL!	0	0.014304
1003	1	2	5	TCGA-32-2495-01	59	1	1	15.2333	1	8.4	#NULL!	#NULL!	1	1	0	#NULL!	8.45405	4.1265	4.37796	6.90562	7.39161	6.29208	8.5856	4.27085	9.39547	9.90959	4.16254	5.73915	4.89306	3.48341	8.12296	3.98168	7.00567	5.55136	9.45862	5.9562	7.29813	7.91315	6.96015	7.87302	8.22789	8.37688	6.66065	3.87792	3.82363	3.91817	#NULL!	0	0
1004	1	2	5	TCGA-32-2615-01	62	0	1	16.1667	1	4.36667	#NULL!	80	1	#NULL!	0	#NULL!	6.91974	3.99225	4.14066	7.67046	7.74102	6.39551	8.54654	4.74145	9.0809	10.622	6.7999	5.7328	7.78213	3.72774	7.54236	4.01771	7.63394	6.01866	10.3486	5.79228	7.181	6.98599	7.01365	7.86472	6.88148	8.04189	5.51896	3.89557	3.7145	7.96653	#NULL!	0	0
1005	1	2	5	TCGA-32-2616-01	48	1	1	7.46667	1	6.06667	#NULL!	#NULL!	1	1	#NULL!	#NULL!	7.13505	3.96335	4.1162	8.61853	7.62938	6.69518	9.05593	4.7577	8.95991	9.76379	6.1491	7.85676	6.88693	3.60992	7.24522	4.11133	7.3595	5.58646	10.178	6.08188	8.01134	6.85104	6.98951	7.83181	7.13502	7.85547	5.99985	4.63109	3.80751	4.69807	#NULL!	0.0237902	0
1006	1	2	5	TCGA-32-2632-01	80	0	1	8.96667	1	8.96667	#NULL!	#NULL!	#NULL!	#NULL!	0	#NULL!	8.60119	4.437	3.7981	7.95242	7.72444	6.0079	8.92663	4.49616	9.3001	10.6345	4.7519	7.24636	7.05116	3.58281	7.97951	3.85744	6.68014	6.22517	10.7518	5.83896	8.04307	8.1114	7.34849	8.28955	8.1006	8.23115	6.58816	3.82151	3.71535	3.85484	#NULL!	0.0148867	0
1007	1	2	5	TCGA-32-2634-01	82	0	0	23.1	0	23.1	#NULL!	#NULL!	0	#NULL!	0	#NULL!	7.80155	3.98615	4.76416	8.41875	7.9392	6.10557	8.11054	4.33498	9.34441	10.302	7.01936	5.93292	5.4276	3.62686	7.5568	4.08717	7.24347	6.11468	10.5432	5.87466	8.49261	6.64075	6.65632	7.9405	7.72742	8.47253	7.24871	7.48598	3.71776	7.85743	#NULL!	0	0.021851
1008	1	2	5	TCGA-32-2638-01	67	0	1	25.5333	1	25.5333	#NULL!	#NULL!	0	1	0	#NULL!	7.64025	4.16957	4.12791	7.62534	7.92759	5.75116	8.86485	4.52181	9.18057	10.332	4.94356	6.22427	3.89913	4.57341	7.88338	3.8271	6.98587	5.63619	10.7401	5.87523	8.04376	7.98539	7.92432	8.10414	7.73986	8.56031	6.3994	3.80463	3.6651	4.25859	#NULL!	0	0
1009	1	2	5	TCGA-32-4208-01	25	0	0	21.4333	0	21.4333	#NULL!	#NULL!	1	#NULL!	1	#NULL!	6.61953	3.96388	4.10454	6.23885	6.77176	5.83229	8.65026	4.46657	9.39499	10.2129	5.90939	4.87749	4.67425	3.91053	5.02703	4.34599	6.52587	5.48889	9.38123	5.39305	7.39186	6.90669	8.05296	8.09305	6.66199	6.76509	6.40125	5.91932	3.63613	9.26209	#NULL!	0	0
1010	1	2	5	TCGA-32-4209-01	40	0	1	20.6	1	3.13333	#NULL!	#NULL!	0	#NULL!	0	#NULL!	7.63789	4.05733	4.08579	6.48054	6.78923	5.93529	8.0021	4.21085	9.54676	10.5096	4.12698	4.81193	12.0358	3.60372	8.31643	3.8366	6.77407	5.62776	9.97679	5.47432	7.27001	7.49328	7.73902	8.08671	7.68136	7.3297	6.57597	5.19164	3.60126	3.87475	#NULL!	0	0
1011	1	2	5	TCGA-32-4210-01	73	0	1	3.76667	1	3.76667	#NULL!	#NULL!	#NULL!	#NULL!	0	#NULL!	8.74846	3.98145	4.38231	7.75721	7.44674	5.71468	9.35038	4.25631	9.27581	10.1171	6.40918	6.50198	4.17324	3.44651	7.4209	4.0216	7.44244	6.05845	9.05125	5.64593	7.37919	6.38929	6.49685	7.26655	7.93549	7.32174	6.67834	4.53967	3.70246	6.11715	#NULL!	0	0
1012	1	2	5	TCGA-32-4211-01	56	0	1	12.7667	1	12.7667	#NULL!	#NULL!	1	#NULL!	0	#NULL!	7.27404	3.87201	4.32313	7.65621	7.26551	5.51686	8.91427	4.16923	8.87776	10.0447	5.58741	6.68884	5.35259	3.6187	7.97973	4.02477	6.38521	5.16718	10.8269	5.60188	7.22184	6.36678	7.30696	7.19616	8.11339	7.10239	6.96167	4.34298	3.78252	3.90816	#NULL!	0	0
1013	1	2	5	TCGA-32-4213-01	47	1	0	20.1333	1	11.7667	#NULL!	#NULL!	1	#NULL!	0	#NULL!	8.19893	3.95601	4.14755	8.40942	7.05872	5.66798	8.52589	4.4408	9.19303	10.2041	5.48247	5.89694	4.42254	3.81373	8.3816	3.87519	6.62011	5.37002	10.8218	5.54955	7.73746	6.84117	7.86494	7.68312	7.74397	6.95551	6.10361	5.12709	3.52224	4.0906	#NULL!	0	0
1014	1	2	5	TCGA-32-4719-01	73	0	1	11	1	11	#NULL!	#NULL!	1	#NULL!	0	#NULL!	8.3896	4.09704	6.70745	8.60476	7.30026	5.50185	8.95386	4.16677	9.41162	10.5025	6.25694	5.451	4.08842	3.54573	8.61111	3.98269	6.74194	6.18201	10.559	5.67526	7.94465	7.22398	8.07875	7.87349	8.27158	8.01332	6.75298	3.75663	3.69072	3.9512	#NULL!	0.0609455	0
1015	1	2	5	TCGA-32-5222-01	66	0	1	19.5	1	3.93333	#NULL!	#NULL!	1	#NULL!	0	#NULL!	6.07033	4.22045	4.1275	7.01743	7.61245	5.74596	7.84319	4.68054	8.57199	9.77843	6.40019	5.82699	7.20626	3.52318	6.94447	4.63702	5.98236	5.21167	8.45714	5.95015	8.28717	6.06537	6.32311	7.91455	6.74953	5.99105	6.50615	5.07633	3.73365	4.51946	#NULL!	0.0320207	0
1016	1	2	5	TCGA-41-2571-01	89	0	1	0.866667	1	0.866667	#NULL!	60	0	1	0	#NULL!	7.73357	4.13795	4.24856	7.46404	7.51299	6.82894	8.70198	4.57159	9.17748	10.2547	5.77705	8.15165	4.48361	3.52058	7.90664	4.01113	7.75444	5.74961	9.07948	6.1145	8.16935	6.40267	6.78216	8.13569	8.35809	8.26538	6.78744	6.43863	3.68194	4.76514	#NULL!	0	0
1017	1	2	5	TCGA-41-2572-01	67	0	1	13.5333	1	4.06667	#NULL!	#NULL!	1	1	0	#NULL!	8.10371	4.06094	4.03396	7.70737	7.48028	5.78771	8.68204	4.41317	8.87234	10.4982	4.25629	6.3465	4.34512	3.66457	7.63873	4.01433	6.82683	5.48844	10.6261	5.66246	7.63145	7.8211	7.29636	7.82177	7.40258	8.04272	6.1687	4.8155	3.75205	3.86001	#NULL!	0	0
1018	1	2	5	TCGA-41-2573-01	59	0	0	9.06667	1	5.56667	#NULL!	60	1	1	0	#NULL!	7.25922	3.96418	4.11553	8.2089	8.07189	6.32483	8.26416	4.50318	8.92257	10.3653	7.19042	7.08469	4.35639	3.57281	9.15514	3.94393	7.38211	6.14153	9.27812	5.85376	8.34776	6.80223	6.60628	8.47644	7.67117	8.01231	6.74703	7.3283	3.73316	9.05399	#NULL!	0	0
1019	1	2	5	TCGA-41-2575-01	75	0	1	9.66667	1	4.36667	#NULL!	60	1	1	0	#NULL!	7.70748	4.14701	3.98215	8.15119	7.11253	5.9814	7.73232	4.60805	8.9248	10.3421	7.23243	5.27819	5.30981	3.3856	7.77158	4.06674	7.26634	6.38248	9.02229	5.79396	7.67583	7.26854	5.80383	7.9786	7.09911	8.05968	6.49747	3.98434	3.69969	7.36068	#NULL!	0.0694285	0
1020	1	2	5	TCGA-41-3392-01	88	0	1	1	1	1	#NULL!	#NULL!	0	#NULL!	0	#NULL!	7.89066	4.07724	4.11034	7.58839	7.63812	6.53916	9.56108	4.65446	9.09174	10.1227	5.60908	5.92824	4.69072	3.757	8.67952	3.9923	7.21778	6.0596	10.1369	5.88934	7.75593	7.25432	6.82502	8.17292	8.19216	8.24282	6.79374	3.87017	3.60331	4.09789	#NULL!	0	0
1021	1	2	5	TCGA-41-3393-01	81	1	1	4.5	1	4.5	#NULL!	#NULL!	1	1	0	#NULL!	7.84326	3.9044	4.27996	6.6093	7.1363	5.51919	8.02597	4.39212	9.20742	9.63547	4.75518	6.77659	5.3987	3.65881	7.30008	4.06633	6.69422	5.69608	9.75945	5.72229	7.46363	7.58523	7.52417	7.86627	7.64711	7.72768	6.40007	3.9269	3.73477	3.97725	#NULL!	0	0
1022	1	2	5	TCGA-41-3915-01	48	0	1	12	1	9.6	#NULL!	#NULL!	1	1	0	#NULL!	7.45537	3.88778	4.3916	7.49935	7.18835	5.49712	8.13064	4.55959	8.83662	10.2668	5.55173	5.98124	5.87866	3.88491	7.20588	4.20378	6.39744	5.91464	11.1175	5.66309	7.78375	7.29133	7.16979	7.55691	7.53414	7.30926	6.43963	5.39774	3.82894	3.88981	#NULL!	0	0
1023	1	2	5	TCGA-41-4097-01	63	1	1	0.2	1	0.2	#NULL!	#NULL!	0	#NULL!	0	#NULL!	7.17248	3.91548	4.765	6.80578	7.73074	5.64906	7.77908	4.54198	9.08901	10.1721	4.85664	5.8588	10.9194	3.93995	8.65102	3.83958	6.48939	5.84745	10.7493	5.626	7.92885	8.34046	7.74643	7.4052	7.5493	7.57413	6.79715	4.04851	3.66232	4.36081	#NULL!	0	0.0115909
1024	1	2	5	TCGA-41-5651-01	59	1	1	15.3333	1	7	#NULL!	#NULL!	1	#NULL!	0	#NULL!	8.11239	3.94678	4.83384	7.88068	7.67567	7.26395	8.42393	4.31218	9.11454	10.5749	7.79132	7.48143	4.29622	3.66282	7.98774	3.86749	7.77874	6.49022	9.21502	6.17361	8.80117	7.01081	6.20806	8.30215	8.07865	8.35982	7.34091	3.9888	3.60689	6.52548	#NULL!	0	0.0801463
1025	1	2	5	TCGA-76-4925-01	76	0	1	4.86667	1	2.93333	#NULL!	100	1	#NULL!	0	#NULL!	6.81889	4.07127	5.04792	8.91345	7.38772	5.9111	7.85727	4.97933	9.03666	10.2105	7.26678	4.70313	3.83906	3.56479	4.97127	4.30761	7.49136	6.82707	8.98099	5.78199	8.35177	6.1355	5.74753	7.58164	7.41205	8.20523	6.20787	4.44602	3.58697	4.62262	#NULL!	0	0
1026	1	2	5	TCGA-76-4926-01	68	0	1	4.6	1	1.13333	#NULL!	80	1	#NULL!	0	#NULL!	7.47903	4.25597	4.37889	6.93442	6.61934	5.95792	7.11839	4.79854	8.81336	9.79664	4.65131	5.13812	4.15422	3.55874	6.43307	4.51211	6.37537	5.07958	9.2751	5.69173	7.14968	7.19555	7.57201	7.03154	7.14173	7.84355	6.24588	4.2817	3.88835	4.1222	#NULL!	0.0373726	0
1027	1	2	5	TCGA-76-4927-01	58	0	1	17.8333	1	13.8667	#NULL!	80	#NULL!	#NULL!	0	#NULL!	6.82955	4.59239	4.07937	6.66912	6.21692	5.70695	8.05989	5.03619	8.54851	9.82819	4.8134	4.72508	4.41963	3.52031	7.60569	4.7939	6.43505	5.52195	8.74895	5.95186	6.70757	6.6454	6.52991	8.10175	6.94347	7.6385	5.2915	4.34167	3.70128	4.52999	#NULL!	0.0555104	0
1028	1	2	5	TCGA-76-4928-01	85	1	1	3.13333	1	3.13333	#NULL!	80	1	#NULL!	0	#NULL!	7.47557	4.12874	3.89037	5.70519	6.65319	5.8783	8.87504	4.72716	9.03147	10.3056	5.17325	5.93766	4.16901	3.5728	7.57719	4.60147	6.18821	5.38019	9.65427	6.04088	6.99666	7.29621	7.24613	7.19068	7.69692	7.99561	6.02927	4.18929	3.87013	4.20739	#NULL!	0	0.00702478
1029	1	2	5	TCGA-76-4929-01	76	1	1	3.7	1	3.7	#NULL!	80	#NULL!	#NULL!	0	#NULL!	7.19581	4.39655	4.04706	6.62561	5.65804	5.57866	8.50901	4.59421	8.69985	10.2848	5.02951	5.24948	5.0266	3.44484	8.00644	4.77595	5.93462	5.00924	8.69584	5.65754	6.87765	5.67923	6.45225	8.12179	7.79098	6.85116	5.35139	4.03111	3.81208	4.60888	#NULL!	0	0
1030	1	2	5	TCGA-76-4931-01	70	1	1	9.3	1	3.73333	#NULL!	80	1	#NULL!	0	#NULL!	7.76615	4.13107	4.39099	7.74599	6.80047	5.69428	7.55617	4.74861	8.62763	9.90853	5.29126	6.541	4.08541	3.50761	6.602	4.29655	6.6335	5.46805	10.7068	5.81485	7.45162	6.49988	7.18595	7.04602	7.34329	7.19144	6.1039	3.97399	3.91668	4.28408	#NULL!	0	0.0141818
1031	1	2	5	TCGA-76-4932-01	50	1	1	48.6	1	48.6	#NULL!	80	1	#NULL!	0	#NULL!	6.98798	4.12751	4.16203	7.70305	6.46028	6.38849	8.90163	4.57588	8.44649	10.1287	6.41637	5.08376	9.67017	3.59442	6.43882	4.3719	7.39744	5.27319	8.11479	6.10802	8.74158	6.87977	6.61564	7.78786	7.26618	7.83199	6.79912	4.53564	3.63036	4.33104	#NULL!	0	0.0515804
1032	1	2	5	TCGA-76-4934-01	66	1	1	2.56667	0	2.56667	#NULL!	80	0	#NULL!	0	#NULL!	7.03111	4.07906	4.44314	6.69542	6.86435	5.85517	8.2132	4.60002	8.46895	9.99797	6.3376	4.89778	5.66165	3.64539	7.17479	4.3178	6.82223	5.30656	8.87445	6.01086	8.91741	7.6877	6.77363	6.84687	6.33337	7.05174	5.37137	5.16753	3.67788	6.60385	#NULL!	0.0454285	0.0484739
1033	1	2	5	TCGA-76-4935-01	52	1	1	37.3667	0	37.3667	#NULL!	80	1	#NULL!	0	#NULL!	7.58217	4.15443	4.55609	6.90424	6.76232	5.87189	8.04686	4.74037	8.57318	9.90432	5.43298	6.05659	4.3205	3.50716	7.20499	4.63449	6.43848	4.96614	9.92046	6.02971	8.05924	7.74744	7.0289	6.75335	6.75083	7.09261	6.04934	4.17617	3.65936	4.34521	#NULL!	0	0.0242252
1034	1	2	5	TCGA-76-6191-01	57	0	1	16.9333	1	10.7667	#NULL!	80	1	1	0	#NULL!	8.5265	4.1425	4.31445	7.85453	7.54494	6.44934	8.65986	4.42302	9.61689	10.5136	7.27735	7.52341	4.35655	3.83324	7.73608	3.82006	7.50467	5.85482	10.1363	6.2388	9.14336	7.91906	7.48261	8.28679	8.0649	7.92772	6.89082	4.17051	3.59594	7.66735	#NULL!	0.0163158	0.0008
1035	1	2	5	TCGA-76-6192-01	74	0	1	3.33333	1	2.53333	#NULL!	80	1	#NULL!	0	#NULL!	8.74367	3.94176	4.19865	8.06661	7.5702	6.46554	8.4433	4.31074	9.29457	10.0879	6.19553	7.5511	4.42274	4.01802	8.53408	3.78632	7.73293	5.78418	9.83282	6.30317	8.76522	8.47594	8.22673	8.01534	7.60148	8.00484	6.00509	4.84167	3.67173	7.414	#NULL!	0	0.045304
1036	1	2	5	TCGA-76-6193-01	78	0	1	2.73333	1	2.13333	#NULL!	60	1	#NULL!	0	#NULL!	7.87583	3.92326	4.2125	7.91944	7.27937	6.51135	8.53388	4.26533	9.32421	10.683	5.60696	6.26318	8.17676	3.9723	7.49713	3.77272	7.21098	5.56129	11.0918	5.98226	8.17187	8.13918	8.37437	7.47268	8.13684	7.85413	6.94647	4.5606	3.55766	4.13303	#NULL!	0	0.00211222
1037	1	2	5	TCGA-76-6282-01	63	0	1	17.3	1	15.2667	#NULL!	80	1	#NULL!	0	#NULL!	8.01348	3.97011	4.25923	6.77368	7.56041	6.36482	9.06192	4.44406	9.28015	10.7037	6.02282	7.04093	8.36254	3.84668	8.03146	3.95401	7.1543	5.40101	10.7895	6.17079	7.64344	8.45928	8.41131	7.43666	7.29808	8.05497	6.59767	4.17808	3.67309	4.11892	#NULL!	0.0558327	0.0285135
1038	1	2	5	TCGA-76-6285-01	64	1	1	8.46667	1	8.46667	#NULL!	80	0	#NULL!	0	#NULL!	7.82083	4.06617	4.73281	7.76457	8.00614	6.31791	8.0071	4.32828	9.63152	11.1896	6.68648	4.78614	7.77825	3.57665	7.72041	3.90865	6.41174	6.76374	9.68259	6.05196	8.95724	8.62936	7.53505	7.93872	7.45581	8.19695	7.95088	6.45043	3.61309	4.19335	#NULL!	0	0.0403963
1039	1	2	5	TCGA-81-5910-01	64	0	1	1.63333	1	1.63333	#NULL!	40	0	#NULL!	0	#NULL!	8.56335	3.99912	4.22811	7.88986	7.50169	6.50938	8.71971	4.4587	9.75042	10.4464	5.94039	6.77434	4.05241	5.09919	7.67617	3.86673	7.39242	5.41166	9.8474	6.38847	8.75344	7.24319	8.22064	7.76329	7.83458	8.56653	6.92074	7.66366	3.67154	4.19124	#NULL!	0	0
1040	1	2	5	TCGA-87-5896-01	50	1	0	26.6667	0	26.6667	#NULL!	#NULL!	1	#NULL!	0	#NULL!	8.54134	4.38055	4.43156	7.54075	7.82787	6.75779	8.24605	4.83265	9.7936	10.3003	4.59759	6.82075	4.34168	3.44184	8.2256	3.80167	6.67077	6.43406	10.4376	6.63167	7.93455	9.24951	7.4417	8.24232	9.1628	8.99211	7.45432	3.73988	3.63578	4.31399	#NULL!	0	0
[truncated: 19 more columns]
